# Supplementary material for: Expression QTL mapping in regulatory and helper T cells from the BXD family of strains reveals novel cell-specific genes, gene-gene interactions and candidate genes for auto-immune disease
Source: BMC Genomics. 2011 Dec 19;12:610. doi: 10.1186/1471-2164-12-610 (PMC3277499; doi:10.1186/1471-2164-12-610)
Supplement: Additional file 1 — Table S1. Treg specific genes. The table lists genes that exhibited a differential expression in Treg compared to Th cells. Probeset: probeset ID of microarray hybridization probe, logFC: fold changes of expression level in Treg versus Th as difference of log2 values, pFDR: FDR-corrected p-value, Treg: expression level in Treg cells as log2 value, Th: expression level in Th cells as log2 value. [file 1471-2164-12-610-S1.XLS]

## Sheet: Treg>Th
Probeset	Gene name	logFC	pFDR	Treg	Th
1420765_a_at	Foxp3	5.43627	0	12.3762	6.93991
1420692_at	Il2ra	4.65215	0	11.5279	6.87573
1447541_s_at	Itgae	4.46786	0	12.1872	7.71938
1428301_at	chr14	3.94633	0	13.7589	9.81256
1450357_a_at	Ccr6	3.46596	0	13.1335	9.66754
1434366_x_at	C1qb	3.42011	0	9.75359	6.33348
1419334_at	Ctla4	3.41983	0	13.1805	9.76065
1456956_at	NA	3.36027	0	13.1559	9.79561
1423626_at	Dst	3.29747	0	10.4685	7.17103
1452731_x_at	chr14	3.2926	0	12.6189	9.32633
1449216_at	Itgae	3.29016	0	11.113	7.82288
1425145_at	Il1rl1	3.2756	0	12.1911	8.91552
1426208_x_at	Plagl1	3.24759	0	10.9824	7.73482
1427038_at	Penk	3.19591	0	12.1944	8.99849
1438466_at	Dnahc7c	3.14193	0	9.09895	5.95703
1420549_at	Gbp1	3.12809	0	9.73006	6.60197
1437726_x_at	C1qb	3.08408	0	8.92627	5.84219
1436223_at	Itgb8	3.08071	0	9.99865	6.91794
1417601_at	Rgs1	3.06513	0	13.144	10.0789
1452981_at	Cntn1	3.01954	0	9.28505	6.26551
1418507_s_at	Socs2	2.97069	0	9.96915	6.99846
1449563_at	Cntn1	2.94293	0	9.18491	6.24198
1420788_at	Klrg1	2.92982	0	11.9683	9.0385
1439569_at	Gpr83	2.91264	0	12.6411	9.72851
1460469_at	Tnfrsf9	2.89545	0	11.8256	8.93011
1418084_at	Nrp1	2.8018	0	12.7682	9.96639
1439794_at	Ntn4	2.80018	0	8.94759	6.14741
1450276_a_at	Scin	2.79733	0	9.08265	6.28532
1420351_at	Sdf4	2.75005	0	13.1934	10.4433
1427445_a_at	Ttn	2.73516	0	10.4523	7.71719
1418057_at	Tiam1	2.72892	0	13.2627	10.5338
1416111_at	Cd83	2.68261	0	12.5197	9.83708
1423824_at	Wls	2.65653	0	9.76483	7.10831
1417061_at	Slc40a1	2.64986	0	10.2341	7.58429
1438274_at	Ikzf4	2.62957	0	11.299	8.66942
1437542_at	Ikzf2	2.623	0	14.4636	11.8407
1443937_at	NA	2.59428	0	13.522	10.9277
1434690_at	Lclat1	2.58305	0	12.0223	9.43925
1428034_a_at	Tnfrsf9	2.56124	0	8.90129	6.34005
1457701_at	Tmem136	2.5453	0	9.44964	6.90433
1457342_at	Ikzf4	2.54077	0	11.8988	9.35799
1416330_at	Cd81	2.51861	0	12.4024	9.88375
1429159_at	Itih5	2.51163	0	11.4479	8.93629
1428834_at	NA	2.5076	0	10.0245	7.51691
1423415_at	Gpr83	2.48214	0	12.2213	9.73915
1448162_at	Vcam1	2.47011	0	9.89764	7.42753
1449109_at	Gm9847	2.46453	0	11.1989	8.73433
1423825_at	Wls	2.45874	0	9.41158	6.95284
1448233_at	Prnp	2.43503	0	11.151	8.716
1434909_at	Rragd	2.42065	0	10.4625	8.04185
1445148_at	NA	2.39923	0	9.36515	6.96592
1428484_at	Osbpl3	2.39242	0	11.1283	8.73592
1420691_at	Il2ra	2.38066	0	9.52697	7.14631
1416579_a_at	Epcam	2.36677	0	9.63459	7.26782
1450871_a_at	Bcat1	2.35371	0	8.38311	6.0294
1448830_at	Dusp1	2.33461	0	12.2698	9.93521
1418243_at	Fcna	2.30194	0	9.79315	7.49122
1436996_x_at	Lyz2	2.28912	0	13.2299	10.9408
1448690_at	Kcnk1	2.28101	0	8.20589	5.92488
1419219_at	Cyp4f18	2.27503	0	9.49183	7.2168
1428074_at	Tmem158	2.2661	0	11.2645	8.99844
1429089_s_at	2900026A02Rik	2.25569	0	9.30492	7.04924
1436915_x_at	Laptm4b	2.25169	0	9.36348	7.1118
1459372_at	Npas4	2.23863	0	8.85776	6.61913
1424923_at	Serpina3g	2.22873	0	13.2066	10.9779
1455265_a_at	Rgs16	2.20712	0	9.98003	7.77291
1415949_at	Cpe	2.20615	0	8.04589	5.83975
1459269_at	NA	2.20198	0	8.51492	6.31294
1455869_at	NA	2.19621	0	14.7838	12.5876
1427040_at	Mdfic	2.18065	0	13.1655	10.9849
1420421_s_at	Klrb1b	2.17015	0	8.07923	5.90908
1458075_at	NA	2.16968	0	8.29711	6.12742
1428393_at	Nrn1	2.1696	0	11.6272	9.4576
1457780_at	NA	2.16924	0	10.0209	7.8517
1448944_at	Nrp1	2.16626	0	11.4597	9.29342
1418392_a_at	Gbp3	2.16524	0	12.9119	10.7467
1434141_at	Gucy1a3	2.13859	0	8.58998	6.4514
1437434_a_at	Wls	2.13018	0	9.78876	7.65858
1426566_s_at	Il17re	2.11194	0	10.316	8.20404
1423543_at	Swap70	2.11144	0	10.6806	8.56921
1434225_at	Swap70	2.11007	0	11.9528	9.8427
1433836_a_at	8430408G22Rik	2.08427	0	13.5038	11.4196
1429918_at	Arhgap20	2.06923	0	7.84538	5.77615
1426994_at	Phlpp1	2.05606	0	11.3853	9.32923
1431213_a_at	NA	2.04573	0	13.9912	11.9455
1434028_at	Arnt2	2.04168	0	8.75424	6.71256
1437473_at	Maf	2.03211	0	11.2743	9.24215
1439766_x_at	Vegfc	2.03211	0	8.2637	6.23159
1448759_at	Il2rb	2.02545	0	10.6445	8.61902
1433595_at	Slc35d1	2.01924	0	9.99788	7.97863
1448943_at	Nrp1	2.01792	0	13.1873	11.1693
1437445_at	NA	2.00617	0	9.23498	7.22881
1429527_a_at	Plscr1	2.00562	0	8.62829	6.62267
1426043_a_at	Capn3	2.00549	0	9.25853	7.25304
1417063_at	C1qb	1.9828	0	8.38348	6.40069
1439496_at	NA	1.98207	0	9.4412	7.45912
1457198_at	NA	1.98095	0	12.0343	10.0533
1452367_at	Coro2a	1.97688	0	10.5	8.52317
1448562_at	Upp1	1.97502	0	8.8938	6.91878
1439426_x_at	Lyz2	1.97171	0	11.0796	9.10793
1449222_at	Ebi3	1.97143	0	11.4878	9.51637
1452656_at	Zdhhc2	1.96938	0	8.72759	6.75822
1435771_at	Plcb4	1.96413	0	10.9122	8.94809
1425003_at	Uroc1	1.96366	0	11.9128	9.94916
1434073_at	Gprasp2	1.96177	0	8.79883	6.83706
1435244_at	Vav2	1.9609	0	10.5374	8.57653
1448724_at	Cish	1.95899	0	12.349	10.39
1436426_at	Cc2d2a	1.9577	0	8.42245	6.46476
1439995_at	Nhedc2	1.9497	0	8.79241	6.84271
1428662_a_at	Hopx	1.94817	0	13.5263	11.5781
1440200_at	Fam184b	1.90463	0	7.95523	6.0506
1449310_at	Ptger2	1.90031	0	10.5201	8.61977
1418099_at	Tnfrsf1b	1.89546	0	11.4962	9.60076
1428967_at	NA	1.87335	0	10.5544	8.68108
1423547_at	Lyz2	1.87061	0	10.6833	8.81266
1456341_a_at	Klf9	1.86869	0	10.1848	8.31613
1455746_at	Kif13a	1.86158	0	9.30577	7.44419
1433681_x_at	Capn3	1.86112	0	9.05312	7.19201
1457637_at	NA	1.85816	0	8.81242	6.95426
1438561_x_at	Tmem180	1.8468	0	9.61314	7.76634
1457666_s_at	Ifi202b	1.84673	6e-05	8.54905	6.70232
1457982_at	NA	1.84242	0	9.37353	7.53111
1429555_at	Cldnd1	1.84043	0	7.90176	6.06133
1434588_x_at	NA	1.83337	0	11.7268	9.89339
1417220_at	Fah	1.82916	0	8.87441	7.04525
1430439_at	Mctp1	1.81683	0	8.07486	6.25804
1421173_at	Irf4	1.80761	0	10.6742	8.86663
1422303_a_at	Tnfrsf18	1.8042	0	12.5039	10.6997
1449824_at	Prg4	1.80024	0	9.98574	8.1855
1438365_x_at	Laptm4b	1.79698	0	11.5053	9.7083
1455771_at	Bzrap1	1.79595	0	9.68414	7.88819
1434277_a_at	Ypel2	1.79551	0	11.1144	9.31887
1449708_s_at	Chek1	1.79253	0	8.93106	7.13853
1435458_at	Pim1	1.79248	0	13.3832	11.5907
1431296_at	Gpr15	1.7906	0	8.56423	6.77362
1448793_a_at	Sdc4	1.7862	0	8.58562	6.79942
1450430_at	Mrc1	1.78322	0	7.8498	6.06658
1435917_at	Ociad2	1.77308	0	8.56956	6.79648
1422952_at	Ng23	1.76317	0	9.37656	7.61339
1440121_at	NA	1.75399	0	10.0338	8.27985
1433169_at	NA	1.75356	0	10.705	8.95148
1454942_at	Fam129a	1.74378	0	11.8419	10.0981
1446085_at	NA	1.74361	0	8.16453	6.42092
1419202_at	Cst7	1.73494	0	12.0302	10.2952
1445399_at	Klrb1b	1.7232	0	7.85859	6.13539
1417951_at	Eno3	1.71818	0	11.3593	9.64116
1438761_a_at	Odc1	1.71439	0	13.6223	11.9079
1422313_a_at	Igfbp5	1.71382	0	10.1122	8.39839
1445178_at	Sh3rf1	1.71295	0	8.66229	6.94934
1422567_at	Fam129a	1.70662	0	11.0132	9.30658
1454809_at	Ncoa7	1.70115	0	12.3687	10.6676
1435605_at	Actr3b	1.69906	0	7.80956	6.1105
1447926_at	Arl5a	1.69847	0	9.62711	7.92864
1430781_at	Ak7	1.69826	0	8.79153	7.09327
1439002_s_at	Prl3d1	1.69482	0	8.01798	6.32316
1423586_at	Axl	1.69028	0	8.21523	6.52495
1417689_a_at	Pdzk1ip1	1.68696	0	8.92589	7.23893
1458933_at	Slc22a15	1.67872	0	8.46361	6.78489
1415810_at	Uhrf1	1.67723	0	9.41302	7.73578
1437217_at	Ankrd6	1.67429	0	8.53555	6.86126
1426188_s_at	NA	1.66251	0	8.91027	7.24776
1443354_at	NA	1.65725	0	9.47392	7.81668
1449193_at	Cd5l	1.65184	0	8.36444	6.7126
1455978_a_at	Matn2	1.64826	0	7.47829	5.83003
1458128_at	NA	1.63917	0	10.08	8.44082
1416148_at	Laptm4b	1.63844	0	9.87732	8.23888
1435828_at	Maf	1.62635	0	9.98441	8.35806
1428547_at	Nt5e	1.62396	0	11.5534	9.92941
1422528_a_at	Zfp36l1	1.62155	0	9.78927	8.16773
1443468_at	NA	1.61978	0	10.1869	8.5671
1416318_at	Serpinb1a	1.61702	0	9.24536	7.62834
1425584_x_at	NA	1.61559	0	11.1757	9.56008
1418746_at	Pnkd	1.6155	0	8.52782	6.91232
1428284_at	8430427H17Rik	1.61077	0	9.07614	7.46537
1427568_a_at	Ift80	1.60731	0	12.2488	10.6415
1428509_at	Myo1e	1.60317	0	9.04239	7.43922
1421093_at	Slc7a10	1.60309	0	8.65553	7.05244
1423902_s_at	Arhgef12	1.60289	0	10.9805	9.37759
1452982_at	NA	1.59515	0	10.977	9.38187
1423584_at	Igfbp7	1.58508	0	8.79436	7.20928
1457824_at	NA	1.58393	0	7.83877	6.25484
1442988_at	NA	1.58362	0	9.77611	8.19248
1449405_at	Tns1	1.5798	0	8.82777	7.24797
1456941_at	NA	1.57892	0	9.34711	7.76819
1450395_at	Slc22a5	1.5776	0	11.6401	10.0625
1452127_a_at	Ptpn13	1.57509	0	10.8069	9.23176
1417654_at	Sdc4	1.57071	0	8.17892	6.60822
1449893_a_at	Lrig1	1.56479	0	10.898	9.33325
1441946_at	Itih5	1.56395	0	8.96624	7.4023
1424838_at	A330049M08Rik	1.56087	0	10.087	8.52616
1425471_x_at	NA	1.55715	0	13.7806	12.2235
1429549_at	Col27a1	1.55355	0	8.56861	7.01506
1442812_at	Gm10482	1.55206	0	8.11736	6.56531
1441045_at	Ddx43	1.55184	0	9.7907	8.23886
1428329_a_at	Ift80	1.54577	0	11.0525	9.50672
1434600_at	Tjp2	1.54365	0	9.72239	8.17874
1417679_at	NA	1.54347	0	10.5191	8.97563
1418944_at	Cysltr1	1.54153	0	7.67767	6.13613
1422678_at	Dgat2	1.54119	0	8.90562	7.36444
1450355_a_at	Capg	1.53993	0	12.1175	10.5776
1439566_at	Gprin3	1.53856	0	10.5789	9.04037
1436990_s_at	Chchd10	1.53822	0	11.7023	10.1641
1421317_x_at	Myb	1.53616	0	11.7235	10.1874
1455898_x_at	Slc2a3	1.53515	0	11.185	9.64988
1422550_a_at	Mtap6	1.5305	0	8.27855	6.74805
1434210_s_at	Lrig1	1.52893	0	11.0879	9.55901
1443425_at	NA	1.52834	0	8.62979	7.10145
1432103_a_at	Sh3gl3	1.52514	0	10.1161	8.59097
1450918_s_at	Src	1.52369	0	8.19941	6.67572
1428851_at	1300014I06Rik	1.52321	0	9.39932	7.87611
1458048_at	NA	1.52094	0	8.85461	7.33367
1430387_at	NA	1.5162	0	7.64494	6.12874
1449498_at	Marco	1.51483	0	8.3515	6.83667
1436614_at	NA	1.51344	0	10.6481	9.13471
1425470_at	NA	1.51133	0	12.1102	10.5988
1424112_at	Igf2r	1.50996	0	12.9862	11.4762
1422386_at	Olfr64	1.50517	0	8.74382	7.23865
1421525_a_at	Naip5	1.50275	0	8.69744	7.19469
1451159_at	Arhgef12	1.49841	0	10.4806	8.98223
1449232_at	Gata1	1.49742	0	10.3472	8.84982
1447849_s_at	Maf	1.49278	0	12.7022	11.2094
1455342_at	Prune2	1.48956	0	8.20744	6.71788
1443566_at	NA	1.48777	0	8.5362	7.04843
1441870_s_at	Pkd2	1.4849	0	7.99227	6.50738
1442798_x_at	NA	1.48378	0	9.12853	7.64475
1428288_at	Klf9	1.48162	0	9.81462	8.333
1437908_a_at	Ergic1	1.47816	0	11.7024	10.2242
1438658_a_at	S1pr3	1.47698	0	7.92976	6.45278
1449283_a_at	Mapk12	1.47375	0	9.2563	7.78255
1416441_at	Pgcp	1.47224	0	8.34164	6.8694
1429514_at	Ppap2b	1.46972	0	8.43382	6.9641
1456464_x_at	Syt11	1.46729	0	11.1786	9.71135
1460220_a_at	Csf1	1.46632	0	9.53289	8.06658
1420700_s_at	Folr4	1.46205	0	11.7678	10.3057
1441643_at	NA	1.46191	0	8.45355	6.99164
1435800_a_at	Csda	1.45984	0	12.1813	10.7215
1453228_at	Stx11	1.4596	0	11.2559	9.79629
1422869_at	Mertk	1.45773	0	7.86555	6.40782
1436004_at	Usp27x	1.45674	0	7.60932	6.15258
1437512_x_at	NA	1.45553	0	9.36915	7.91362
1416630_at	Id3	1.45438	0	11.6243	10.17
1444266_at	NA	1.44614	0	8.49239	7.04625
1417513_at	Evi5	1.44339	0	10.0412	8.59778
1417162_at	Tmbim1	1.44162	0	9.61018	8.16856
1437195_x_at	Mapk10	1.44161	0	7.00932	5.5677
1437085_at	D630039A03Rik	1.43698	0	9.54532	8.10833
1416021_a_at	Fabp5	1.43672	0	12.9807	11.5439
1455149_at	Sh3rf1	1.43415	0	9.0842	7.65005
1455665_at	Lonrf1	1.42921	0	9.24603	7.81682
1425792_a_at	Rorc	1.4291	0	7.96526	6.53616
1416368_at	Gsta4	1.42647	0	8.43327	7.00681
1428669_at	Bmyc	1.42221	0	9.98888	8.56667
1441289_at	NA	1.42202	0	8.425	7.00298
1447757_x_at	NA	1.4201	0	10.1256	8.70551
1427167_at	Armcx4	1.41763	0	8.17618	6.75855
1438979_s_at	1700029I15Rik	1.41566	0	9.02606	7.6104
1438169_a_at	Frmd4b	1.41379	0	10.7032	9.28938
1417400_at	Rai14	1.40757	0	7.87895	6.47139
1416258_at	Tk1	1.40757	0	9.02676	7.61918
1423290_at	Hyou1	1.39819	0	8.90208	7.50388
1419759_at	Abcb1a	1.38693	0	11.6044	10.2174
1419519_at	Igf1	1.38582	0	7.63732	6.2515
1436755_at	Itih5	1.38489	0	7.57997	6.19508
1439831_at	Gm4951	1.38313	0	8.91045	7.52732
1418402_at	Adam19	1.38213	0	10.7145	9.33238
1459299_at	Myo3b	1.3771	0	8.07633	6.69923
1425469_a_at	NA	1.37648	0	13.9374	12.5609
1420463_at	Clnk	1.37404	0	7.36356	5.98952
1460121_at	NA	1.36903	0	10.8892	9.52021
1433416_at	NA	1.36679	0	8.10359	6.7368
1428833_at	NA	1.36637	0	8.64153	7.27516
1435218_at	Rasgef1a	1.36535	0	7.82518	6.45983
1437548_at	Bicd1	1.3639	0	7.1512	5.7873
1452123_s_at	Frmd4b	1.36382	0	8.96986	7.60604
1418019_at	Cpd	1.36346	0	8.67239	7.30893
1417381_at	C1qa	1.36223	0	8.68209	7.31986
1442740_at	NA	1.36152	0	7.12691	5.76539
1455455_at	Glt28d2	1.36139	0	7.79821	6.43682
1422706_at	Pmepa1	1.36115	0	10.716	9.35482
1419144_at	Cd163	1.36093	0	7.49358	6.13265
1427683_at	Egr2	1.35782	0	11.6092	10.2514
1451012_a_at	Csda	1.35672	0	10.9111	9.55434
1422541_at	Ptprm	1.35615	0	8.13759	6.78144
1428268_at	Psd2	1.35467	0	7.28505	5.93037
1446829_at	NA	1.35288	0	8.08611	6.73323
1422716_a_at	Acp1	1.34905	0	8.78933	7.44028
1428289_at	Klf9	1.34634	0	10.2224	8.87605
1423134_at	Rilpl2	1.3462	0	12.728	11.3818
1445422_at	NA	1.3459	0	8.39945	7.05355
1445034_at	NA	1.34488	0	8.16935	6.82447
1417629_at	Prodh	1.34459	0	8.50676	7.16217
1422631_at	Ahr	1.34455	0	10.3345	8.98995
1450290_at	Pdcd1lg2	1.34258	0	9.31268	7.9701
1426818_at	Arrdc4	1.34216	0	8.36118	7.01902
1424518_at	Apol9a	1.33948	0	8.0813	6.74183
1439404_x_at	NA	1.33877	0	9.50476	8.16598
1459866_x_at	NA	1.33809	0	12.8684	11.5303
1451790_a_at	Tfpi	1.33625	0	8.53511	7.19886
1416531_at	Gsto1	1.33548	0	10.714	9.37855
1437788_at	Sp6	1.33546	0	9.82405	8.48858
1422105_at	Cd3e	1.33489	0	12.7416	11.4067
1419083_at	Tnfsf11	1.33074	0	10.2925	8.96178
1427446_s_at	Ttn	1.3291	0	8.18585	6.85675
1449095_at	Vps54	1.32807	0	12.3177	10.9896
1419339_at	Neu3	1.32577	0	8.83062	7.50485
1439192_at	Nova2	1.32221	0	7.60317	6.28096
1456509_at	1110032F04Rik	1.32129	0	9.52938	8.20809
1455034_at	Nr4a2	1.31782	0	7.78623	6.4684
1459870_x_at	NA	1.31355	0	9.16142	7.84788
1446238_at	NA	1.31073	0	9.3663	8.05557
1455418_at	NA	1.30991	0	10.1255	8.81557
1435355_at	Neb	1.30952	0	8.39402	7.08449
1426808_at	Lgals3	1.30933	0	11.4464	10.1371
1433542_at	Inpp5f	1.30892	0	12.1766	10.8677
1434378_a_at	Mxd4	1.30376	0	12.6312	11.3275
1434109_at	Sh3bgrl2	1.30299	0	7.90755	6.60455
1437267_x_at	NA	1.30268	0	10.0311	8.72839
1447863_s_at	Nr4a2	1.30173	0	7.96998	6.66826
1439804_at	NA	1.29967	0	9.7853	8.48563
1457094_at	She	1.29565	0	8.90136	7.60571
1434830_at	Mxd1	1.29289	0	11.3278	10.0349
1418910_at	Bmp7	1.28824	0	8.59642	7.30818
1460117_at	NA	1.28734	0	8.72961	7.44227
1448613_at	Ecm1	1.28673	0	10.6335	9.34677
1440779_s_at	Slc5a9	1.28477	0	9.36433	8.07956
1459293_at	NA	1.28395	0	9.87835	8.5944
1419204_at	Dll1	1.28351	0	9.08497	7.80146
1458802_at	Hivep3	1.2812	0	11.3443	10.0631
1417282_at	Mmp23	1.28052	0	8.66977	7.38925
1436661_at	Dpp10	1.2805	0	7.60824	6.32774
1427276_at	Smc4	1.28035	0	12.7854	11.505
1424111_at	Igf2r	1.27971	0	10.1022	8.82248
1455287_at	NA	1.27903	0	11.4258	10.1468
1426775_s_at	Scamp1	1.27481	0	8.48567	7.21085
1437393_at	Prkca	1.27428	0	12.6795	11.4053
1418281_at	Rad51	1.27368	0	8.48882	7.21514
1451716_at	Mafb	1.27288	0	7.52056	6.24768
1460500_at	D830030K20Rik	1.27178	0	7.50717	6.23538
1421671_at	Hsd17b3	1.26981	0	7.83668	6.56688
1428902_at	Chst11	1.2689	0	8.59914	7.33024
1434211_at	Sh3bgrl2	1.26749	0	7.82973	6.56224
1421643_at	Ikzf2	1.26692	0	8.55135	7.28443
1441930_x_at	NA	1.2633	0	8.9375	7.6742
1418987_at	Pla2g2d	1.26324	0	8.27898	7.01575
1435344_at	Tfdp2	1.26213	0	10.0296	8.76748
1419117_at	Slc22a2	1.2613	0	8.34861	7.08731
1437226_x_at	Marcksl1	1.25934	0	9.35455	8.09521
1448566_at	Slc40a1	1.25711	0	7.61956	6.36245
1419853_a_at	P2rx7	1.25547	0	8.3865	7.13103
1456609_at	Camk2n1	1.25538	0	7.73462	6.47924
1434042_s_at	Mtmr3	1.25276	0	13.2921	12.0394
1452703_at	Ahcyl2	1.25193	0	12.3258	11.0739
1455318_at	Timd4	1.25148	0	7.42889	6.17741
1437219_at	NA	1.25122	0	10.7051	9.45391
1460431_at	Gcnt1	1.24931	0	8.46171	7.2124
1447800_x_at	Tcn2	1.24814	0	11.7032	10.4551
1427095_at	Cdcp1	1.2469	0	9.43645	8.18956
1428650_at	Tns1	1.2462	0	9.52106	8.27487
1433951_at	Arl5a	1.24491	0	12.6648	11.4199
1433908_a_at	Cttn	1.24466	0	8.78336	7.5387
1445712_at	NA	1.24442	0	8.07814	6.83372
1446456_at	NA	1.24346	0	8.32533	7.08187
1460342_s_at	Mprip	1.24293	0	12.3429	11.0999
1449401_at	C1qc	1.24255	0	8.30874	7.06619
1419758_at	Abcb1a	1.24255	0	9.9938	8.75125
1456249_x_at	NA	1.24055	0	7.61486	6.37432
1450194_a_at	Myb	1.24013	0	9.79409	8.55396
1432466_a_at	Apoe	1.23872	0	10.3408	9.1021
1437059_at	Sox21	1.23791	0	9.428	8.19009
1456060_at	Maf	1.23536	0	12.4497	11.2144
1427462_at	E2f3	1.23448	0	8.31492	7.08045
1426462_at	Gphn	1.23431	0	9.38429	8.14998
1448634_at	Ralbp1	1.23407	0	11.8256	10.5915
1435011_x_at	Akr1a4	1.23163	0	13.9326	12.701
1455729_at	Gnaq	1.23029	0	9.53359	8.3033
1438796_at	Nr4a3	1.23008	0	10.9027	9.67267
1418778_at	Ccdc109b	1.22893	1e-05	9.51758	8.28865
1443078_at	NA	1.22878	0	9.17473	7.94595
1421276_a_at	Dst	1.22745	0	7.78871	6.56126
1433934_at	Sec24a	1.2274	0	10.9177	9.69031
1423696_a_at	Psmd6	1.22577	0	8.60833	7.38256
1424030_at	Grhl1	1.22509	0	9.11541	7.89032
1440435_at	Ky	1.22432	0	7.58215	6.35783
1455161_at	NA	1.22326	0	13.1288	11.9056
1420731_a_at	Csrp2	1.22073	0	7.88089	6.66017
1431508_at	NA	1.2185	0	7.68362	6.46512
1449839_at	NA	1.21532	0	11.4087	10.1934
1425267_a_at	Pear1	1.21531	0	10.9013	9.68602
1433741_at	Cd38	1.21092	0	10.1405	8.92956
1437711_x_at	Odc1	1.20778	0	12.9471	11.7393
1450001_a_at	Ush1c	1.20743	0	8.23867	7.03124
1439520_at	NA	1.20714	0	7.66515	6.45801
1448950_at	Il1r1	1.2051	0	9.37073	8.16562
1435931_at	NA	1.20408	0	8.57712	7.37304
1415874_at	Spry1	1.20044	0	9.48333	8.28289
1434094_at	Tmem125	1.20036	0	7.60941	6.40905
1425256_a_at	Dixdc1	1.19915	0	7.4845	6.28535
1448929_at	F13a1	1.19904	0	7.82067	6.62163
1448011_at	NA	1.19487	0	8.39665	7.20178
1422492_at	Cpox	1.19459	0	9.65548	8.46089
1449957_at	NA	1.19098	0	10.6322	9.44118
1444086_at	Nckap5	1.19002	0	7.1607	5.97067
1439754_at	Sox12	1.18984	0	7.72171	6.53187
1440870_at	Prdm16	1.18897	0	9.03292	7.84396
1448167_at	Ifngr1	1.18816	0	11.965	10.7768
1458823_at	NA	1.18713	0	9.88974	8.70261
1440809_at	NA	1.18637	0	8.33598	7.14962
1439259_x_at	Abhd4	1.18578	0	11.5492	10.3634
1423917_a_at	Cttn	1.18444	0	8.54841	7.36397
1419442_at	Matn2	1.18245	0	7.2678	6.08535
1447285_at	NA	1.18184	0	7.39603	6.21419
1438910_a_at	Stom	1.18169	0	8.21514	7.03345
1430029_a_at	Tspan31	1.17906	0	11.1815	10.0024
1434931_at	Neo1	1.17592	0	8.39485	7.21893
1418758_a_at	Cyth3	1.17136	0	11.6879	10.5165
AFFX-r2-Ec-bioC-5_at	NA	1.16878	0	12.8153	11.6465
1444073_at	Maf	1.1645	0	8.85732	7.69282
1439787_at	P2rx7	1.16337	0	11.7046	10.5412
1447524_at	NA	1.16279	0	7.65921	6.49642
1458947_at	NA	1.1619	0	10.1799	9.01801
1448593_at	Wisp1	1.16162	0	8.26418	7.10256
1440560_at	NA	1.16134	0	8.70888	7.54754
1434384_at	Nrip1	1.16116	0	11.502	10.3409
1455448_at	Dagla	1.16002	0	7.79964	6.63962
1455547_at	Zc3h7b	1.15792	0	10.2696	9.11168
1456064_at	NA	1.15758	0	12.0841	10.9266
1436887_x_at	Grwd1	1.15693	0	8.7818	7.62488
1442050_at	Zfp608	1.15655	0	7.79317	6.63662
1424760_a_at	Smyd2	1.15645	0	10.2243	9.06787
1437052_s_at	Slc2a3	1.15583	0	12.5267	11.3708
1425964_x_at	Hspb1	1.15486	0	8.49491	7.34005
1452582_at	Galm	1.15423	0	9.24535	8.09112
1435857_s_at	Aplp1	1.15288	0	9.59574	8.44287
1452249_at	Prickle1	1.15265	0	9.31268	8.16003
1441381_at	NA	1.15194	0	7.96333	6.81139
1430639_at	NA	1.14612	0	7.83476	6.68864
1423885_at	Lamc1	1.14507	0	8.27453	7.12946
1428097_at	2510009E07Rik	1.14457	0	8.82655	7.68197
1458504_at	Zc3h12d	1.14384	0	10.3615	9.2177
1420272_at	NA	1.13893	0	13.102	11.9631
1450644_at	Zfp36l1	1.13884	0	14.1691	13.0303
1427228_at	Palld	1.13622	0	8.55261	7.41638
1441069_at	NA	1.13582	0	10.2156	9.07977
1436640_x_at	Agpat4	1.13552	0	10.8737	9.73817
1434798_at	Atp6v0d2	1.13454	0	7.56502	6.43047
1427054_s_at	Abi3bp	1.13288	0	6.60818	5.4753
1423020_at	NA	1.13052	0	7.58009	6.44957
1458540_at	NA	1.12991	0	8.0582	6.92829
1435026_at	Spock2	1.12952	0	9.16667	8.03715
1415904_at	Lpl	1.12889	0	8.13188	7.00298
1420273_x_at	NA	1.1248	0	13.0949	11.9701
1443230_at	NA	1.12476	0	7.86392	6.73917
1452654_at	Zdhhc2	1.12442	0	9.45561	8.33118
1426541_a_at	Endod1	1.12175	0	9.87521	8.75346
1444384_at	NA	1.12139	0	8.14036	7.01898
1434437_x_at	Rrm2	1.12058	0	10.7008	9.58024
1422428_at	Acsbg1	1.11953	0	9.33105	8.21151
1460626_at	Sept11	1.11932	0	9.68253	8.56322
1434988_x_at	NA	1.11796	0	9.96208	8.84412
1429553_at	Cilp2	1.11737	0	8.91502	7.79765
1438091_a_at	H2afz	1.11496	0	14.7801	13.6651
1434561_at	Asxl1	1.1124	0	12.1347	11.0223
AFFX-BioC-3_at	NA	1.10607	0	12.6162	11.5101
1418322_at	Crem	1.10493	0	9.65314	8.54821
1438701_at	Bicd1	1.1047	0	6.76564	5.66094
AFFX-BioC-5_at	NA	1.10468	0	12.1724	11.0677
1419532_at	Il1r2	1.10333	0	9.72127	8.61795
1420066_s_at	Cd160	1.10264	0	9.35271	8.25007
1420533_at	Gucy1a3	1.10235	0	8.13252	7.03017
1418025_at	Bhlhe40	1.10202	0	10.1712	9.06919
1418479_at	Vps54	1.10043	0	13.1014	12.0009
1417978_at	Eif4e3	1.09878	0	11.9877	10.8889
1438227_at	She	1.09742	0	7.08709	5.98967
1456727_a_at	Csnk1d	1.0966	0	12.9862	11.8895
1426301_at	Alcam	1.09575	0	9.45453	8.35878
1436546_at	Lix1l	1.0954	0	7.887	6.7916
1443602_at	NA	1.09456	0	7.80689	6.71233
1438379_x_at	Aagab	1.09369	0	7.49903	6.40534
1426418_at	Atoh8	1.09244	0	8.63342	7.54098
1451359_at	Lpcat1	1.09158	0	10.8773	9.78574
1431143_x_at	Aifm2	1.09059	0	7.34765	6.25706
1443249_at	NA	1.09005	0	8.84	7.74995
1442958_at	NA	1.08933	0	7.13833	6.04901
1421172_at	Adam12	1.08932	0	7.44498	6.35567
1423403_at	Mapkbp1	1.08916	0	8.80982	7.72066
1459368_at	NA	1.08883	0	7.69233	6.60351
1416419_s_at	Gabarapl1	1.08858	0	9.31055	8.22196
1426768_at	Msl3l2	1.08721	0	9.70421	8.61701
1435787_at	Ppm1l	1.0849	0	9.37756	8.29266
1419584_at	NA	1.08481	0	10.3545	9.26974
1427168_a_at	Col14a1	1.08323	0	7.54205	6.45881
1427509_at	Baiap3	1.08311	0	9.4478	8.36469
1448316_at	Cmtm3	1.08158	0	9.10947	8.02789
1425339_at	Plcb4	1.08007	0	8.44858	7.36851
1429671_at	Scand3	1.07925	0	7.72503	6.64578
1422836_at	Mbnl3	1.07888	0	11.0839	10.0051
1424245_at	Ces2c	1.07732	0	9.74015	8.66283
1430421_a_at	Tmem205	1.07698	0	8.95041	7.87343
1429184_at	Gm4070	1.07624	0	14.3572	13.281
1439398_x_at	NA	1.07553	0	10.0589	8.98334
1420583_a_at	Rora	1.07514	0	10.1335	9.05838
1416329_at	Cyfip1	1.07513	0	11.6275	10.5524
1418166_at	Il12rb1	1.07398	0	8.82479	7.75081
1417533_a_at	Itgb5	1.07355	0	7.7227	6.64915
1432057_a_at	Prdm5	1.07185	0	8.23803	7.16618
1437489_x_at	Sdhd	1.07124	0	9.30041	8.22917
1450924_at	Hdgfrp3	1.0698	0	8.6595	7.5897
1440578_at	NA	1.06973	0	8.33323	7.26349
1431277_at	Pla2g6	1.06639	0	10.6586	9.59226
1451264_at	Frmd6	1.06621	0	10.7536	9.68742
1453768_a_at	Fam110a	1.06586	0	8.09356	7.0277
1449815_a_at	Ssbp2	1.06506	0	11.9323	10.8672
1449984_at	Cxcl2	1.0642	0	6.77712	5.71292
1439834_at	NA	1.06254	0	7.44624	6.3837
1426037_a_at	Rgs16	1.06174	0	8.72665	7.66491
1425213_at	Fam81a	1.05993	0	9.00015	7.94023
1456046_at	Cd93	1.05968	0	7.92342	6.86375
1447585_s_at	Mrps6	1.0581	0	12.4912	11.4331
1455469_at	Slc6a7	1.05744	0	9.50479	8.44734
1445699_at	NA	1.05737	0	7.44147	6.3841
1435200_at	Ncrna00086	1.05713	0	7.68723	6.6301
1443444_at	NA	1.0567	0	8.29468	7.23798
1456885_at	Sept8	1.05599	0	9.07642	8.02044
1434302_at	NA	1.05525	0	9.21661	8.16136
1435092_at	Arl4a	1.0514	0	8.19264	7.14124
1438277_at	E130308A19Rik	1.05041	0	9.21238	8.16197
1419601_at	Kcnj10	1.04998	0	7.54783	6.49785
1416118_at	Trim59	1.04988	0	12.3501	11.3002
1421653_a_at	NA	1.04977	0.00031	10.688	9.63826
1429196_at	Rabgap1l	1.04908	0	12.7009	11.6518
1452014_a_at	Igf1	1.04902	0	7.8195	6.77048
1435727_s_at	Lima1	1.04857	0	7.44964	6.40106
1460462_at	Med18	1.04857	0	12.1769	11.1284
1450971_at	Gadd45b	1.04667	0	10.6667	9.61998
1457256_x_at	Ptch2	1.04614	0	10.8281	9.78192
1430725_at	NA	1.04439	0	8.26558	7.22118
1423722_at	Tmem49	1.04422	0	13.361	12.3168
1435372_a_at	Pa2g4	1.04272	0	11.1131	10.0704
1451532_s_at	Steap1	1.04197	0	8.72583	7.68386
1459973_x_at	Dpp4	1.04063	0	8.13688	7.09625
1457952_at	NA	1.04058	0	9.74142	8.70084
1451789_a_at	Ryk	1.03941	0	8.675	7.63559
1421834_at	Pip5k1b	1.03887	0	8.01439	6.97553
1453304_s_at	Ly6e	1.03687	0	13.685	12.6481
1420459_at	Ripply3	1.03619	0	6.90753	5.87134
1439743_at	NA	1.03614	0	9.08111	8.04497
1417071_s_at	Cyp4v3	1.0359	0	10.4688	9.43289
1416010_a_at	Ehd1	1.03462	0	10.9658	9.93117
1440900_at	Gpr174	1.03402	0	10.9457	9.91172
1449731_s_at	Nfkbia	1.03399	0	13.4104	12.3764
1452217_at	Ahnak	1.0338	0	13.5392	12.5054
1419135_at	Ltb	1.0333	0	14.7718	13.7385
1457178_at	NA	1.03278	0	9.42656	8.39378
1457529_x_at	NA	1.03271	0	7.93536	6.90266
1430641_at	Gsdmc4	1.03256	0	7.92356	6.89101
1446965_at	NA	1.03223	0	9.49223	8.46
1439493_at	Zfp827	1.03134	0	8.52074	7.4894
1426215_at	Ddc	1.03	0	7.58082	6.55082
1422340_a_at	Actg2	1.02992	0	7.56373	6.53381
1452280_at	Farp1	1.02943	0	8.5213	7.49187
1449516_a_at	Rgs3	1.02933	0	11.1782	10.1489
1446378_at	NA	1.02904	0	7.35803	6.32899
1416130_at	Prnp	1.02734	0	8.67511	7.64776
1420425_at	Prdm1	1.02708	0	9.50517	8.47809
1436756_x_at	Hadh	1.02681	0	7.08356	6.05675
1418449_at	Lad1	1.02637	0	8.71541	7.68904
1422067_at	Klrb1b	1.02538	0	6.81671	5.79133
1440307_at	NA	1.02533	0	9.60848	8.58316
1435872_at	NA	1.02486	0	10.0254	9.00055
1451826_at	Cabp5	1.02479	0	7.38567	6.36088
1417799_at	Atp6v1g2	1.0247	0	7.77527	6.75058
1422110_at	Hr	1.02446	0	8.39089	7.36644
1450138_a_at	Serpinb6a	1.02367	0	11.0164	9.99274
1437467_at	Alcam	1.0233	0	9.26177	8.23847
1423103_at	Rfx5	1.02285	0	12.0398	11.017
1437637_at	Phtf2	1.0224	0	8.31211	7.2897
1449835_at	Pdcd1	1.02237	0	10.4247	9.40238
1435456_at	NA	1.02191	0	10.6471	9.62516
1425178_s_at	Shmt1	1.02185	0	9.19394	8.17209
1450388_s_at	Twsg1	1.02014	0	10.4498	9.42963
1438012_at	Ppm1l	1.01928	0	8.34929	7.33001
1446400_at	Olfr558	1.01905	0	7.49605	6.47699
1447365_at	NA	1.01691	0	8.18624	7.16933
1430888_at	Ccdc33	1.01681	0	7.98841	6.9716
1436326_at	Rora	1.01678	0	8.82655	7.80976
1424186_at	Ccdc80	1.01645	0	7.27452	6.25806
1422003_at	Cxcr5	1.01634	0	10.0424	9.02608
1424034_at	Rora	1.01612	0	10.4107	9.3946
1434875_a_at	Hmgn3	1.01511	0	10.6344	9.6193
AFFX-r2-Ec-bioC-3_at	NA	1.01489	0	12.9482	11.9333
1444426_at	Cass4	1.01473	0	8.38218	7.36745
1416120_at	Rrm2	1.01402	0	7.98947	6.97545
1459511_at	NA	1.01387	0	7.79806	6.78419
1460732_a_at	Ppl	1.01139	0	8.35242	7.34103
1421430_at	NA	1.01087	0	7.16453	6.15366
1430627_at	NA	1.01046	0	8.9338	7.92334
1451475_at	Plxnd1	1.00936	0	9.39088	8.38152
1416773_at	Wee1	1.00866	0	9.37656	8.3679
1425400_a_at	Cited4	1.00854	0	7.64867	6.64012
1416503_at	Lxn	1.00661	1e-05	10.4821	9.47548
1426766_at	6330403K07Rik	1.00589	0.00016	10.0147	9.00882
1449609_at	NA	1.00477	0	7.75514	6.75037
1441304_at	NA	1.0044	0	7.46806	6.46366
1449738_s_at	Fam48a	1.00328	0	11.7763	10.773
1437067_at	Phtf2	1.00165	0	11.4066	10.4049
1437010_a_at	Oaz3	1.0002	0	7.69688	6.69668
1450784_at	Reck	0.99978	0	8.99082	7.99104
1447339_at	NA	0.99971	0	7.61438	6.61467
1427199_at	Fryl	0.99934	0	11.0531	10.0538
1416558_at	Melk	0.99915	0	7.67403	6.67488
1421477_at	Cplx2	0.99903	0	8.83891	7.83988
1427176_s_at	AI428936	0.99871	0	9.44762	8.44891
1447899_x_at	NA	0.99862	0	9.1837	8.18508
1458129_at	Rora	0.99771	0	9.2187	8.22098
1416022_at	Fabp5	0.99703	0	9.51014	8.5131
1457548_at	NA	0.99697	0	9.55418	8.55721
1423489_at	Mmd	0.99684	0	11.3294	10.3326
1438724_at	Osbpl3	0.9968	0	8.18076	7.18396
1432940_at	NA	0.99577	0	7.54044	6.54467
1456763_at	Mprip	0.99523	0	9.28956	8.29433
1449099_at	Lrba	0.99464	0	12.257	11.2623
1417588_at	Galnt3	0.99413	0	8.29971	7.30559
1438470_at	Socs2	0.9925	0	6.85855	5.86604
1433966_x_at	Asns	0.99123	0	7.32183	6.33061
1444076_at	Zfp81	0.99021	0	8.74703	7.75682
1436337_at	4930420K17Rik	0.98842	0	10.266	9.27755
1433706_a_at	Ptplad1	0.98788	0	14.5456	13.5577
1422620_s_at	Ppap2a	0.98694	0	7.59017	6.60323
1424208_at	Ptger4	0.98602	0	13.7478	12.7617
1424090_at	Sdcbp2	0.98565	0	10.9239	9.93827
1453181_x_at	Plscr1	0.98518	0	8.78756	7.80238
1419872_at	Csf1r	0.9851	0	12.0441	11.059
1446598_at	NA	0.98505	0	11.827	10.8419
1449496_at	2010109I03Rik	0.98467	0	7.85624	6.87157
1426565_at	Igf1r	0.98445	0	7.70562	6.72117
1434438_at	Samhd1	0.98399	0	12.8085	11.8245
1459788_at	NA	0.98377	0	9.69147	8.7077
1457664_x_at	Cfb	0.9822	0	7.16868	6.18648
1446483_at	Akr1e1	0.98217	0	7.49042	6.50826
1427429_at	Csf2	0.98168	0	7.97506	6.99338
1424330_at	Senp1	0.98157	0	9.58909	8.60752
1434380_at	Gbp7	0.9809	0	13.3141	12.3332
1417622_at	Slc12a2	0.98062	0	10.1054	9.12476
1446413_at	NA	0.97748	0	8.02632	7.04884
1452583_s_at	Galm	0.9773	0	10.6087	9.6314
1460636_at	Map2k2	0.97727	0	10.1582	9.18097
1449282_at	Cysltr1	0.97666	0	7.29958	6.32292
1421087_at	Per3	0.97619	0	7.62103	6.64484
1447439_at	1700023E05Rik	0.97536	0	7.5382	6.56284
1437353_at	NA	0.97514	0	10.4705	9.49538
1442396_at	A730020M07Rik	0.97487	0	7.49344	6.51857
1444751_at	NA	0.97466	0	7.51332	6.53866
1446303_at	NA	0.97417	0	9.50671	8.53254
1435991_at	Nr3c2	0.97392	0	7.70792	6.734
1459088_at	NA	0.97338	0	7.66773	6.69434
1445796_at	NA	0.97276	0	9.24562	8.27286
1455266_at	Kif5c	0.97271	0	9.55897	8.58626
1416855_at	Gas1	0.97256	0	7.73159	6.75903
1446167_at	NA	0.97232	0	9.00114	8.02881
1416774_at	Wee1	0.97212	0	7.61768	6.64556
1418467_at	Smarcd3	0.97207	0	8.23139	7.25933
1417519_at	Plagl2	0.97148	0	9.49512	8.52364
1455009_at	Cpd	0.97123	0	7.2212	6.24997
1423559_at	Kcnc1	0.96862	0	7.75023	6.78161
1435645_at	NA	0.96817	0	9.43632	8.46815
1426540_at	Endod1	0.96799	0	9.81617	8.84818
1419043_a_at	Iigp1	0.96755	0	12.0608	11.0933
1436855_at	NA	0.9672	0	8.92779	7.96059
1436810_x_at	2900010M23Rik	0.9668	0	10.6779	9.71108
1424148_a_at	Stap2	0.96591	0	8.95173	7.98582
1416251_at	Mcm6	0.96588	0	12.2366	11.2707
1451554_a_at	Aph1a	0.96582	0	12.2162	11.2504
1424780_a_at	Reep3	0.96574	0	12.3749	11.4092
1425553_s_at	Hip1r	0.96533	0	10.6085	9.64322
1437173_at	S1pr3	0.96532	0	7.71398	6.74866
1450711_at	Brd4	0.96365	0	13.7783	12.8146
1434499_a_at	Ldhb	0.96324	0	11.0223	10.059
1456572_x_at	NA	0.96268	0	8.5927	7.63002
1460266_at	NA	0.96221	0	7.60142	6.63922
1425615_a_at	Pck2	0.96218	0	10.3281	9.36595
1435652_a_at	Gnai2	0.9613	0	13.437	12.4757
1424967_x_at	Tnnt2	0.96066	0	6.7215	5.76084
1460713_at	BC048355	0.96058	0	8.24982	7.28924
1424629_at	Brca1	0.95974	0	8.07841	7.11867
1428002_at	NA	0.95961	0	8.06818	7.10858
1458984_at	NA	0.95895	0	9.03962	8.08067
1456274_at	NA	0.95798	0	8.23267	7.27468
1442188_at	NA	0.95772	0	8.03365	7.07594
1421891_at	St3gal2	0.95758	0	8.90558	7.948
1455354_at	Dcaf5	0.9561	0	10.8912	9.93506
1422438_at	Ephx1	0.95545	0	12.1284	11.1729
1420353_at	Lta	0.95524	0	9.50044	8.5452
1417038_at	Sept9	0.95423	0	11.952	10.9977
1447826_x_at	NA	0.95412	0	8.84367	7.88954
1434034_at	Cerk	0.95325	0	10.2043	9.2511
1427736_a_at	Ccrl2	0.95293	0	9.27705	8.32412
1425793_a_at	Rorc	0.95229	0	7.20302	6.25072
1419298_at	Pon3	0.95197	0	7.58441	6.63244
1456218_at	Snx22	0.95191	0	8.28541	7.33349
1453306_at	NA	0.95129	0	8.64455	7.69325
1434987_at	NA	0.95095	0	9.81332	8.86237
1434258_s_at	Phactr4	0.95058	0	10.6173	9.66675
1418784_at	Grik5	0.95039	0	9.24005	8.28965
1423333_at	Ergic1	0.9494	0	8.48871	7.53931
1421628_at	Il18r1	0.94842	0	12.7797	11.8313
1460657_at	Wnt10a	0.9481	0	9.3225	8.3744
1452784_at	Itgav	0.94763	0	12.6263	11.6787
1459663_at	NA	0.94679	0	7.69086	6.74407
1434382_at	Serinc2	0.94526	0	7.83335	6.88809
1432826_a_at	Cd80	0.94521	0	7.70432	6.75911
1458896_at	Gmeb1	0.94504	0	8.02044	7.0754
1455854_a_at	Ssh1	0.94418	0	12.1828	11.2386
1455165_at	Rora	0.94345	0	9.74738	8.80392
1458155_at	NA	0.94306	0	7.38494	6.44188
1427329_a_at	Igh-6	0.94279	0	13.6342	12.6914
1454157_a_at	Pla2g2d	0.94266	0	7.28779	6.34513
1418908_at	Pam	0.94192	0	7.34132	6.3994
1433905_at	Akap7	0.94159	0	7.32836	6.38677
1443970_at	Ntrk3	0.94157	0	7.62988	6.68831
1452198_at	Kdm2b	0.94122	0	11.2357	10.2945
1448770_a_at	Atpif1	0.94042	0	10.7265	9.78606
1459766_x_at	NA	0.93929	0	15.5154	14.5761
1457378_at	NA	0.9391	0	7.75705	6.81794
1435182_at	Ccdc61	0.93531	0	10.2352	9.29985
1435484_at	Slc5a3	0.93315	0	10.9486	10.0154
1441105_at	Gm11110	0.9325	0	9.25121	8.31872
1424094_at	Nek9	0.93186	0	12.8652	11.9334
1452304_a_at	Arhgef5	0.93155	0	8.59021	7.65866
1439018_at	Fhdc1	0.93114	0	7.84503	6.91389
1450227_at	Ankrd6	0.93105	0	7.33155	6.40049
1416315_at	Abhd4	0.9306	0	8.74459	7.81399
1440238_at	Gltscr1	0.92924	0	11.1433	10.2141
1416059_at	Sec23b	0.92918	0	12.0164	11.0872
1419745_at	Arhgap23	0.92868	0	8.37877	7.4501
1423271_at	Gjb2	0.92866	0	8.13688	7.20822
1451324_s_at	Fyttd1	0.92863	0	8.03442	7.1058
1455753_at	Fam163b	0.92837	0	7.54408	6.6157
1449333_at	Sf3a1	0.92764	0	10.3429	9.41524
1452197_at	Smc4	0.92667	0	14.5661	13.6394
1452094_at	P4ha1	0.92666	0	11.1036	10.1769
1426380_at	Eif4b	0.92559	0	13.0175	12.0919
1425571_at	Slamf1	0.92519	0	9.23902	8.31382
1425552_at	Hip1r	0.92486	0	10.5961	9.67122
1423231_at	Nrgn	0.92405	0	7.38386	6.45982
1459799_at	NA	0.92374	0	7.67667	6.75293
1434599_a_at	Tjp2	0.92367	0	8.02842	7.10476
1459190_at	NA	0.92366	0	7.80488	6.88122
1416802_a_at	Cdca5	0.92287	0	8.40292	7.48006
1458550_at	NA	0.92252	0	8.05702	7.1345
1428121_at	Fam125b	0.9221	0	11.1787	10.2566
1433983_at	Cnksr3	0.92153	0	10.2384	9.31682
1447853_x_at	NA	0.92058	0	7.68492	6.76434
1437918_at	4930539E08Rik	0.92046	0	9.43135	8.51089
1455260_at	Lcorl	0.92024	0	7.60289	6.68265
1429171_a_at	Ncapg	0.92007	0	7.52292	6.60285
1427682_a_at	Egr2	0.91979	0	11.4067	10.4869
1418133_at	Bcl3	0.91953	0	10.2758	9.35631
1446026_at	NA	0.91859	0	7.49189	6.5733
1440156_s_at	Tox2	0.91827	0	12.0715	11.1532
1452881_at	Gins2	0.91785	0	7.57123	6.65338
1429559_at	Gnaq	0.91704	0	9.7225	8.80546
1428942_at	Mt2	0.91667	0	8.52611	7.60944
1418110_a_at	Inpp5d	0.91625	0	12.2199	11.3037
1437506_at	NA	0.9158	0	9.75632	8.84052
1441373_at	NA	0.91469	0	9.96055	9.04586
1422197_at	Kcna2	0.91435	0	8.17505	7.2607
1429588_at	2810474O19Rik	0.91288	0	13.2033	12.2904
1419097_a_at	Stom	0.91098	0	7.99603	7.08505
1450985_a_at	Tjp2	0.91063	0	9.75435	8.84372
1436997_x_at	Sh3bgrl	0.90933	0	13.306	12.3967
1423919_at	Haus3	0.90901	0	11.9818	11.0728
1419208_at	Map3k8	0.90859	0	9.42305	8.51446
1446833_at	NA	0.90842	0	8.10883	7.20041
1445701_at	Atp2b4	0.90841	0	7.57621	6.6678
1422430_at	Fignl1	0.90746	0	8.27965	7.37219
1446422_at	NA	0.90736	0	7.3547	6.44734
1449880_s_at	Bglap-rs1	0.90726	0	8.86524	7.95798
1437724_x_at	Pitpnm1	0.90724	0	13.4758	12.5685
1419186_a_at	St8sia4	0.90645	0	14.3971	13.4907
1436643_x_at	Hamp2	0.90535	0	8.16594	7.26059
1456082_x_at	NA	0.90528	0	11.3297	10.4244
1445600_at	NA	0.90506	0	9.23039	8.32534
1421385_a_at	Myo7a	0.90469	0	8.27692	7.37224
1456582_x_at	Mff	0.90446	0	7.62752	6.72305
1434325_x_at	Prkar1b	0.90446	0	7.18608	6.28162
1420363_at	Bik	0.90395	0	8.42674	7.5228
1419147_at	Rec8	0.90388	0	7.75065	6.84677
1422619_at	Ppap2a	0.90341	0	6.78726	5.88384
1449858_at	Cd86	0.902	0	8.34961	7.4476
1421861_at	Clstn1	0.90198	0	9.4433	8.54133
1429088_at	Lbh	0.90176	0	9.43358	8.53182
1442001_at	Prkab2	0.90127	0	7.75632	6.85505
1439553_s_at	Gm10349	0.90067	0	10.9209	10.0203
1427522_at	Arhgap20	0.90062	0	7.14453	6.24391
1434975_x_at	NA	0.90061	0	14.2154	13.3147
1450350_a_at	Jdp2	0.89996	0	8.51306	7.6131
1434372_at	AW112010	0.89942	0	14.0172	13.1178
1428314_at	Pcnp	0.8994	0	13.6239	12.7245
1442884_at	NA	0.89927	0	6.84574	5.94647
1427008_at	Rnf43	0.89912	0	8.8638	7.96468
1459846_x_at	NA	0.89904	0	11.7805	10.8815
1434695_at	Dtl	0.89895	0	7.9827	7.08375
1448472_at	Vars	0.89834	0	10.9393	10.041
1434379_at	Mxd4	0.89826	0	10.1336	9.23534
1451760_s_at	2010001E11Rik	0.89705	0	7.58839	6.69134
1447621_s_at	Tmem173	0.89693	0	12.6021	11.7051
1452008_at	Ttc39b	0.89676	0	11.5318	10.635
1431561_a_at	Dhx34	0.89666	0	10.1283	9.23168
1433894_at	Jazf1	0.89652	0	7.53973	6.6432
1438387_x_at	NA	0.89641	0	8.53165	7.63524
1436513_at	Tanc2	0.89632	0	7.49252	6.59619
1429599_a_at	Mthfd2l	0.89602	0	8.02412	7.1281
1417070_at	Cyp4v3	0.89583	0	6.97253	6.0767
1438676_at	Gbp10	0.89515	0	11.9649	11.0697
1453460_at	NA	0.89502	0	8.05462	7.1596
1416038_at	Snd1	0.89384	0	9.36835	8.47451
1453071_s_at	Kdelc2	0.89348	0	7.2713	6.37782
1421930_at	Icos	0.89312	0	11.4096	10.5165
1451070_at	Gdi1	0.89297	0	11.9671	11.0741
1449740_s_at	Dsg2	0.89278	0	7.02018	6.1274
1450521_a_at	Gm17004	0.89265	0	8.29047	7.39782
1435591_at	NA	0.89004	0	8.09361	7.20356
1434910_at	A830080D01Rik	0.88969	0	11.4716	10.5819
1428508_at	Tbc1d2b	0.88969	0	11.0049	10.1153
1415961_at	Itm2c	0.88962	0	13.4407	12.5511
1459751_s_at	Ppp1r16a	0.88813	0	10.0272	9.13907
1444999_at	NA	0.88793	0	8.51465	7.62673
1428069_at	Cdca7	0.88759	0	9.63306	8.74547
1416641_at	Lig1	0.88709	0	10.8927	10.0056
1453571_at	Depdc6	0.88701	0	8.434	7.54699
1423502_at	Brd2	0.88696	0	10.7729	9.88599
1424877_a_at	Alad	0.88566	0	10.2897	9.40405
1431791_a_at	Ptpn13	0.88544	0	7.81411	6.92867
1426799_at	Rab8b	0.88532	0	13.2235	12.3382
1423461_a_at	Ubl3	0.88481	0	12.1242	11.2393
1436584_at	Spry2	0.88447	0	7.26726	6.38278
1439485_at	Zfp608	0.88396	0	8.38747	7.50351
1433615_at	Tmem117	0.88393	0	7.1518	6.26788
1428053_at	Gprc6a	0.88387	0	7.50582	6.62195
1451321_a_at	Rbm43	0.88362	0	12.1108	11.2272
1420064_s_at	Tktl1	0.88317	0	7.99359	7.11042
1438001_x_at	Reep5	0.88286	0	12.8039	11.921
1448740_at	chr7	0.88272	0	10.1127	9.22993
1455055_at	Ccdc157	0.88233	0	9.03055	8.14822
1420915_at	Stat1	0.88214	0	12.5991	11.717
AFFX-r2-P1-cre-3_at	NA	0.88209	0	16.3881	15.506
1418518_at	Furin	0.88207	0	9.455	8.57293
1460686_at	Cntd1	0.88162	0	8.4413	7.55968
1418407_at	Pde8a	0.88151	0	7.81812	6.93661
1438403_s_at	NA	0.88123	0	14.3652	13.484
1425570_at	Slamf1	0.88111	0	11.4267	10.5456
1435520_at	Msi2	0.88077	0	9.78073	8.89996
1433695_at	Cnrip1	0.8805	0	9.12708	8.24658
1429314_at	Syt11	0.88037	0	10.51	9.62966
1420394_s_at	Gp49a	0.88032	0	9.93992	9.0596
1418254_at	Apip	0.87982	0	10.2551	9.37527
1446096_at	NA	0.87965	0	10.9413	10.0617
1434451_at	NA	0.8792	0	11.0395	10.1603
1423472_at	Sept2	0.8789	0	11.1465	10.2676
1429445_at	Efcab3	0.87851	0	7.114	6.23549
1423653_at	Atp1a1	0.87791	0	10.1241	9.24618
1423602_at	Traf1	0.87778	0	12.6499	11.7721
1419873_s_at	Csf1r	0.87774	0	9.79841	8.92067
1448951_at	Tnfrsf1b	0.87769	0	8.64806	7.77037
1435381_at	2310061I04Rik	0.87755	0	7.64074	6.76319
1431467_at	NA	0.87362	0	7.47252	6.5989
1424956_at	Ahdc1	0.87297	0	8.40339	7.53042
1451508_at	Larp1b	0.8728	0	10.9555	10.0827
1442556_at	NA	0.87218	0	7.30777	6.43559
1423516_a_at	Nid2	0.87178	0	6.72479	5.85301
1454897_at	NA	0.87156	0	9.86612	8.99456
1435332_at	Htr7	0.87008	0	7.33703	6.46695
1426463_at	Gphn	0.86986	0	8.56715	7.69729
1447999_x_at	NA	0.8697	0	9.44823	8.57853
1422445_at	NA	0.86967	0	12.3041	11.4344
1426244_at	Mapre2	0.8688	0	7.44427	6.57547
1425981_a_at	Rbl2	0.86689	0	11.6704	10.8035
1428033_at	NA	0.86681	0	7.99138	7.12457
1439847_s_at	Klf12	0.86667	0	6.93955	6.07287
1437703_at	Fbxw22	0.86654	0	9.0785	8.21196
1429270_a_at	Syce2	0.86626	0	8.53186	7.66561
1442428_at	NA	0.8654	0	6.9103	6.0449
AFFX-r2-Ec-bioD-5_at	NA	0.86524	0	14.2959	13.4306
1423240_at	Src	0.86507	0	7.66473	6.79966
1458087_at	Stac3	0.86503	0	7.4883	6.62327
1424138_at	Rhbdf1	0.86499	1e-04	8.63656	7.77157
1451561_at	Prr12	0.86434	0	9.97464	9.1103
1455021_at	Gabbr1	0.864	0	10.8729	10.0089
1455148_at	Tmem130	0.86364	0	7.57236	6.70872
1448453_at	Hsd3b1	0.8636	0	7.67927	6.81568
1436925_at	Foxn3	0.86313	0	11.4252	10.562
1448956_at	Stard10	0.86264	0	9.8988	9.03617
1419569_a_at	Isg20	0.8626	0	11.2323	10.3697
1449854_at	Nr0b2	0.86211	0	8.88379	8.02168
1433888_at	Atp2b2	0.86147	0	7.27018	6.40871
1435077_at	Asxl1	0.86049	0	11.427	10.5665
1439377_x_at	Cdc20	0.86013	0	11.1006	10.2405
1418483_a_at	Ggta1	0.85984	0	10.0374	9.17754
1419616_at	Bmpr2	0.85976	0	7.87292	7.01316
1433559_at	Slc45a4	0.85885	0	10.5515	9.69266
1426436_at	Tmem159	0.85816	0	7.84144	6.98328
1445395_at	NA	0.85786	0	10.2574	9.39958
1452942_at	Tmem65	0.85739	0	9.65647	8.79908
1428905_at	Rraga	0.85732	0	8.69644	7.83912
1420334_at	Slc12a8	0.85625	0	7.19835	6.3421
1437401_at	Igf1	0.85587	0	6.88223	6.02635
1447255_at	NA	0.85582	0	7.13114	6.27531
1456642_x_at	S100a10	0.85578	0	14.3765	13.5207
1458151_at	NA	0.85577	0	7.05571	6.19994
1449167_at	Epb4.1l4a	0.85575	0	7.76276	6.90701
1435402_at	Gramd1b	0.85532	0	10.3392	9.48384
1432868_at	NA	0.8552	0	8.34242	7.48723
1427707_a_at	Stil	0.85452	0	6.95868	6.10417
1422659_at	Camk2d	0.85433	0	7.43895	6.58463
1450539_at	chr7	0.85432	0	8.05105	7.19673
1418264_at	Cenpk	0.85417	0	8.31323	7.45906
1415932_x_at	Atp9a	0.8521	0	9.61053	8.75843
1423050_s_at	Hnrnpu	0.85196	0	13.4765	12.6245
1418835_at	Phlda1	0.85178	0	8.10171	7.24994
1432293_at	NA	0.85166	0	7.75583	6.90417
1439854_at	Hrk	0.85165	0	8.23036	7.37871
1449968_s_at	Acot10	0.8515	0	11.7166	10.8651
1417039_a_at	Cul7	0.85124	0	9.22714	8.3759
1446423_at	NA	0.85046	0	6.89118	6.04072
1417909_at	Serpinc1	0.85043	2e-05	7.59082	6.74039
1422435_at	2210010C04Rik	0.84972	0	7.42588	6.57616
1431389_at	Tbkbp1	0.84953	0	8.49871	7.64918
1459818_x_at	NA	0.84952	0	11.3952	10.5457
1448650_a_at	Pole	0.8493	0	8.78197	7.93267
1456752_at	NA	0.84926	0	8.4162	7.56694
1447612_x_at	Kdm6b	0.8481	0	11.4405	10.5924
1424440_at	Mrps6	0.84776	0	10.6755	9.82774
1420903_at	NA	0.84775	0	7.20183	6.35408
1438202_at	Fam109b	0.84724	0	7.26247	6.41523
1435254_at	Plxnb1	0.84679	0	6.99686	6.15008
1448710_at	Cxcr4	0.8458	0	10.9744	10.1286
1441281_s_at	Ninj1	0.84569	0	9.34405	8.49835
1453357_at	Tdrd9	0.84527	0	7.7968	6.95154
1455556_at	Notch2	0.84507	0	12.4196	11.5745
1440486_at	NA	0.8446	0	8.40689	7.5623
1442131_at	NA	0.84401	0	7.11995	6.27594
1439245_at	NA	0.84379	0	8.29573	7.45194
1436093_at	Epha10	0.84284	0	8.25914	7.4163
1437474_at	NA	0.84239	0	9.99	9.14761
1426764_at	NA	0.84231	0	7.87606	7.03375
1434062_at	Rabgap1l	0.84224	0	12.2309	11.3887
1448601_s_at	Msx1	0.84202	0	9.07136	8.22934
1417987_at	Btd	0.84189	0	9.35348	8.5116
1444511_at	Slc41a1	0.84134	0	7.22545	6.38412
1447783_x_at	NA	0.84118	0	9.41198	8.57081
1430848_a_at	2410017P07Rik	0.8408	0	7.66412	6.82332
1426180_a_at	Smr2	0.84024	0	7.96873	7.12848
1446075_at	NA	0.83886	0	7.59358	6.75472
1426275_a_at	Uxs1	0.83884	0	9.10068	8.26184
1437308_s_at	F2r	0.83777	0	13.5442	12.7065
1427117_at	Mtmr3	0.83761	0	10.6626	9.825
1447046_at	NA	0.83756	0	10.409	9.57141
1429295_s_at	Trip13	0.83692	0	8.84479	8.00787
1426876_at	Pm20d1	0.83688	0	6.98655	6.14966
1416556_at	Tspan31	0.8368	0	11.2336	10.3968
1455972_x_at	Hadh	0.83662	0	14.161	13.3244
1419627_s_at	Clec4n	0.83585	0	8.15032	7.31447
1422603_at	Rnase4	0.83556	0	9.55602	8.72046
1420089_at	NA	0.83551	0	10.567	9.73145
1415951_at	Fkbp10	0.83543	0	7.33335	6.49791
1420760_s_at	Ndrg1	0.83525	0	10.1648	9.32958
1423488_at	Mmd	0.83523	0	9.85033	9.01511
1451029_at	Bcl2l2	0.83515	0	6.82861	5.99346
1447907_x_at	NA	0.83416	0	7.18832	6.35416
1442252_at	NA	0.83408	0	7.33517	6.50109
1458546_at	NA	0.83369	0	6.92083	6.08714
1452295_at	Pmepa1	0.83367	0	7.57403	6.74036
1416035_at	Hif1a	0.83363	0	11.3213	10.4877
1436800_at	Fstl5	0.8336	0	7.03082	6.19722
1445664_at	NA	0.83349	0	7.39444	6.56095
1444559_at	NA	0.83341	0	7.25552	6.4221
1456760_at	Gbx1	0.83254	0	7.60036	6.76783
1457052_at	Kcng1	0.83189	0	6.88195	6.05006
1445629_at	NA	0.83159	0	8.81289	7.9813
1436262_x_at	NA	0.83089	0	9.18671	8.35582
1427046_at	Grhl2	0.83077	0	8.15559	7.32482
1435638_at	Gsk3a	0.83038	0	11.0379	10.2075
1444914_at	NA	0.83034	0	7.66108	6.83074
1432784_at	NA	0.83011	0	7.48685	6.65674
1453899_at	NA	0.82941	0	8.68086	7.85146
1424015_at	Dennd5a	0.82832	0	11.8552	11.0269
1444940_at	NA	0.82831	0	7.73239	6.90409
1445408_at	Dnaic2	0.82795	0	8.29052	7.46256
1439372_at	NA	0.82727	0	6.72209	5.89482
1454901_at	Ypel2	0.82712	0	9.20941	8.38228
1435600_s_at	BC020535	0.82665	0	7.96002	7.13337
1427294_a_at	Slc38a10	0.82653	0	10.8257	9.99919
1447201_at	NA	0.82649	0	7.41444	6.58795
1419061_at	Rhod	0.82572	0	7.55045	6.72474
1458179_at	NA	0.82538	0	7.81621	6.99083
1430752_at	C330006D17Rik	0.82465	0	10.0588	9.23413
1433985_at	Abi2	0.82458	0	9.07964	8.25505
1448661_at	Plcb3	0.82457	0	9.096	8.27143
1435981_at	Nav2	0.82425	0	7.84276	7.01851
1457587_at	Kcnq5	0.82359	0	8.5223	7.69872
1418465_at	Ncf4	0.82312	0	12.3266	11.5034
1425890_at	Ly6i	0.8224	0	7.39592	6.57352
1424407_s_at	Cbx6	0.82139	0	10.5543	9.7329
1450945_at	Prkca	0.82138	0	10.2284	9.40697
1456195_x_at	Itgb5	0.8207	0	6.81977	5.99907
1427689_a_at	Tnip1	0.82019	0	12.5908	11.7706
1447803_x_at	NA	0.81996	0	7.89253	7.07258
1420851_at	Pard6g	0.81959	0	10.6009	9.78127
1440536_at	NA	0.81927	0	8.88618	8.06691
1457761_at	NA	0.819	0	7.84711	7.0281
1434326_x_at	Coro2b	0.81879	0	7.02083	6.20204
1417751_at	Stk10	0.81866	0	14.152	13.3333
1434832_at	Foxo3	0.81798	0	10.0975	9.27949
1426242_at	Polr2a	0.81794	0	10.7556	9.93767
1420505_a_at	Stxbp1	0.81767	0	7.11029	6.29261
1429719_at	Foxp4	0.81758	0	8.71268	7.8951
1446656_at	NA	0.81732	0	7.74002	6.92269
1441531_at	NA	0.81732	0	7.20524	6.38792
1435699_at	Ppm1l	0.81707	0	8.65035	7.83327
1427356_at	Fam89a	0.81673	0	8.59303	7.7763
1423611_at	Alpl	0.81661	0	8.53503	7.71842
1433722_at	Akap13	0.81592	0	13.693	12.8771
1452351_at	Parp4	0.8158	0	9.67545	8.85966
1455408_at	Pla2g4f	0.81566	0	7.60826	6.7926
1437316_at	Fbxw19	0.81565	0	7.53874	6.7231
1426497_at	Kdm5c	0.81547	0	8.37435	7.55888
1434735_at	Hlf	0.81515	0	7.79683	6.98168
1418050_at	Gpld1	0.81511	0	7.82015	7.00504
1452400_a_at	NA	0.81486	0	7.1108	6.29595
1449380_at	Pacsin1	0.81359	0	10.3084	9.49482
1457825_x_at	Tcn2	0.81336	0	9.23718	8.42382
AFFX-BioDn-3_at	NA	0.81336	0	14.2112	13.3979
1447643_x_at	Snai2	0.81333	0	7.24856	6.43523
1456036_x_at	Gsto1	0.81309	0	10.8326	10.0195
1427161_at	Cenpf	0.81255	0	7.58705	6.77449
1448226_at	Rrm2	0.81242	0	8.06698	7.25456
1435264_at	Emilin2	0.81229	0	7.36241	6.55012
1417698_at	Gtf2f1	0.81127	0	11.9007	11.0894
1426039_a_at	Alox12e	0.81078	0	8.2392	7.42842
1452969_at	Atp2b1	0.8102	0	9.52885	8.71865
1437279_x_at	Sdc1	0.81007	0	6.46947	5.6594
1438179_s_at	Elp2	0.8092	0	13.9233	13.1142
1427195_at	Slc26a2	0.80898	0	10.3353	9.5263
1424149_at	Nsmce2	0.80882	0	10.8199	10.0111
1444274_at	NA	0.80863	0	7.78488	6.97625
1457242_at	Ubox5	0.80825	0	8.56791	7.75966
1441082_at	Dscam	0.80712	0	9.36577	8.55865
1452830_s_at	Cad	0.80696	0	10.2165	9.40959
1418131_at	Samhd1	0.80644	0	14.4517	13.6452
1429316_at	Rasgef1a	0.80626	0	8.25452	7.44826
1418123_at	Unc119	0.80617	0	10.4845	9.67832
1434572_at	Hdac9	0.80597	1e-05	8.40067	7.59469
1439643_at	NA	0.80567	0	7.53397	6.7283
1439532_s_at	Kif13a	0.80557	0	7.49709	6.69152
1453586_at	Entpd1	0.80547	0	8.16026	7.35478
1436092_at	NA	0.80534	0	7.01203	6.20669
1427418_a_at	Hif1a	0.80525	0	13.6592	12.8539
1451314_a_at	Vcam1	0.80522	0	8.29791	7.49269
1422242_at	NA	0.80493	0	9.43212	8.62719
1422234_at	Tacr2	0.80451	0	7.83753	7.03302
1429769_at	Pggt1b	0.80429	0	9.04165	8.23737
1436598_at	Icos	0.80364	0	13.7987	12.995
1417667_a_at	Pter	0.80308	0	8.02306	7.21998
1456640_at	Sh3rf2	0.80308	0	8.24141	7.43833
1440643_at	NA	0.80304	0	8.01	7.20696
1421828_at	Kpna3	0.80263	0	7.81532	7.01269
1452244_at	6330406I15Rik	0.80215	0	7.36091	6.55876
1448306_at	Nfkbia	0.80209	0	13.1182	12.3161
1418587_at	Traf3	0.80194	0	12.1914	11.3895
1427205_x_at	Ccdc46	0.80183	0	7.80442	7.00259
1439632_at	Gnb4	0.80142	0	8.18539	7.38397
1449037_at	Crem	0.80065	0	9.09736	8.29672
1455390_at	Alkbh6	0.80021	0	10.7718	9.97156
1448410_at	Ube4b	0.80018	0	10.5623	9.7621
1421688_a_at	Ccl1	0.80008	0	8.59617	7.79609
1429573_at	Dmrtc1a	0.79996	0	7.18883	6.38887
1423891_at	Gstt3	0.7996	0	6.94126	6.14166
1436649_at	Ikzf3	0.7996	0	11.5788	10.7792
1451139_at	Slc39a4	0.79947	0	9.31023	8.51076
1455169_at	Rab11fip2	0.79894	0	10.571	9.77206
1449264_at	Syt11	0.79821	0	7.54058	6.74237
1438094_x_at	Ola1	0.79813	0	11.5762	10.7781
1417901_a_at	Ica1	0.79804	0	8.11811	7.32007
1419823_s_at	Ksr1	0.7975	0	9.18283	8.38533
1416418_at	Gabarapl1	0.79736	0	7.32245	6.5251
1425484_at	Tox	0.79734	0	10.2931	9.4958
1422240_s_at	Sprr2h	0.79705	0	7.12405	6.32699
1450734_at	Sec16b	0.79659	0	7.12717	6.33058
1454733_at	Nod1	0.7964	0	10.4784	9.68195
1438961_s_at	Blmh	0.79599	0	12.6647	11.8687
1448149_at	Ctnna1	0.79549	0	11.6394	10.8439
1451129_at	Calb2	0.79429	0	7.86535	7.07105
1421374_a_at	Fxyd1	0.79411	0	7.42823	6.63412
1419648_at	Myo1c	0.79373	0	8.81111	8.01738
1427327_at	Pilra	0.79334	0	7.49553	6.70219
1424150_at	Gdpd5	0.79235	0	10.1501	9.35774
1457022_at	NA	0.79222	0	7.26847	6.47625
AFFX-CreX-3_at	NA	0.79217	0	15.7928	15.0007
1420159_at	Myo1e	0.79211	0	7.07229	6.28018
1421504_at	Sp4	0.79199	0	9.28462	8.49263
1440190_at	Leng9	0.79157	0	8.16897	7.3774
1438826_x_at	NA	0.7915	0	7.43885	6.64734
1432164_a_at	Gcsh	0.79138	0	11.5183	10.727
1421858_at	Adam17	0.79136	0	11.5752	10.7839
1437192_x_at	Vdac1	0.79131	0	11.2707	10.4794
1436753_at	Adck5	0.79112	0	10.8298	10.0387
1416335_at	Mif	0.79092	0	13.3359	12.545
1434815_a_at	Mapkapk3	0.7903	0	12.1743	11.384
1459561_at	NA	0.78972	0	8.06839	7.27867
1447927_at	Gbp10	0.78952	0	12.6448	11.8553
1451094_at	Ggt7	0.78913	0	8.23582	7.44669
1451770_s_at	Dhx9	0.78898	0	13.0106	12.2216
1459595_at	NA	0.78888	0	8.72048	7.9316
1421469_a_at	Stat5a	0.78882	0	10.0763	9.28746
1418770_at	Cd2	0.78859	0	14.1838	13.3952
1419028_at	Arpp21	0.78858	0	7.64903	6.86045
1452253_at	Crim1	0.78846	0	7.024	6.23554
1420333_at	Txndc8	0.7882	0	7.82041	7.0322
1427226_at	Epn2	0.78815	0	7.6783	6.89016
1428279_a_at	Atxn7l1	0.78808	0	7.71233	6.92426
1422137_at	Duoxa2	0.78769	0	7.08373	6.29604
1442301_at	NA	0.78741	0	9.47097	8.68356
1439347_at	Tns4	0.78704	0	7.59511	6.80806
1451670_at	Rab43	0.787	0	7.79327	7.00627
1418329_at	Pgpep1	0.78672	0	7.86864	7.08191
1457359_at	Inpp4b	0.78672	0	13.4432	12.6565
1450026_a_at	B3gnt2	0.78638	0	11.8676	11.0813
1455477_s_at	Pdzk1ip1	0.78626	0	9.44452	8.65825
1434204_x_at	NA	0.78616	0	8.54624	7.76009
1439802_at	Stk35	0.78588	0	7.61079	6.8249
1447759_x_at	NA	0.78581	0	10.937	10.1512
1447694_x_at	NA	0.78554	0	8.35114	7.56559
1428195_at	Ahcyl2	0.78549	0	9.30056	8.51507
1450840_a_at	Rpl39	0.78547	0	16.5316	15.7462
1454859_a_at	Rpl23	0.78543	0	16.9708	16.1853
1449089_at	Nrip1	0.78538	0	12.1577	11.3723
1423986_a_at	Shisa5	0.78531	0	15.4439	14.6586
1449442_at	Pex11a	0.78494	0	8.7368	7.95186
1445937_at	NA	0.78401	0	9.43205	8.64804
1437110_at	2810474O19Rik	0.78397	0	13.2531	12.4692
1435208_at	Dtx3l	0.78378	0	12.4609	11.6771
1419283_s_at	Tns1	0.78376	0	10.2218	9.43809
1433699_at	Tnfaip3	0.78289	0	12.3909	11.6081
1451893_s_at	Magi1	0.78265	0	7.06273	6.28008
1427025_at	Mtmr7	0.78217	0	8.16494	7.38277
1434928_at	Gas2l1	0.78202	0	8.42198	7.63997
1431119_at	Dnajb13	0.7816	0	7.90674	7.12515
1426471_at	Zfp52	0.78073	3e-05	8.73027	7.94954
1416166_a_at	Prdx4	0.78057	0	8.25003	7.46946
1425825_at	Eml6	0.78035	0	7.07732	6.29697
1454924_at	Fut10	0.7803	0	7.77748	6.99719
1438045_at	Eea1	0.77988	0	9.46432	8.68444
1449436_s_at	Ubb	0.77956	0	16.5687	15.7891
1451694_at	Ttll3	0.77954	0	8.13311	7.35356
1429414_at	D7Ertd443e	0.77951	0	7.14814	6.36863
1450641_at	Vim	0.77934	0	13.7565	12.9772
1416635_at	Smpdl3a	0.7792	0	13.6185	12.8393
1434310_at	NA	0.77904	0	10.1704	9.39132
1450303_at	Vax2	0.77865	0	7.51044	6.73179
1453581_at	Cep170	0.77831	0	7.2785	6.50019
1450891_at	Srp19	0.77746	0	11.7226	10.9451
1434577_at	BC052040	0.77745	0	10.0547	9.2772
1425462_at	Fbxw11	0.77673	0	10.7538	9.97709
1437234_x_at	Prmt2	0.77671	0	12.0529	11.2762
1454447_at	NA	0.77666	0	9.49321	8.71655
1426889_at	Zfp821	0.77572	0	8.70983	7.93411
1450726_at	Asah2	0.77567	0	7.64589	6.87022
1457448_at	Pnpla1	0.77548	0	7.56715	6.79167
1418687_at	Arc	0.77534	0	7.93408	7.15874
1435654_at	Ccdc14	0.77502	0	8.07426	7.29924
1415947_at	Creg1	0.77475	0	9.70612	8.93137
1451400_at	Gm5455	0.77474	0	9.04956	8.27482
1443737_at	NA	0.77459	0	7.7217	6.94711
1425914_a_at	Armcx1	0.77457	0	6.99532	6.22075
1436207_at	Tcf7l1	0.77414	0	8.18677	7.41263
1460003_at	Plxdc2	0.77407	0	7.01659	6.24252
1417546_at	Il2rb	0.77405	0	7.8907	7.11665
1459913_at	Tnfsf10	0.77365	0	9.00564	8.23198
1426914_at	Marveld2	0.77318	1e-05	7.84873	7.07554
1460664_at	Ikzf4	0.77303	0	7.25911	6.48608
1419905_s_at	Hpgd	0.77263	4e-05	7.56156	6.78893
1431293_a_at	Cldnd1	0.77205	0	11.7938	11.0217
1421855_at	Fgl2	0.77195	0	9.24483	8.47288
1428113_at	Tmtc4	0.77154	0	10.9134	10.1419
1444697_at	NA	0.77119	0	7.64685	6.87566
1421340_at	Map3k5	0.77094	0	8.74777	7.97683
1447699_at	NA	0.77077	0	7.63118	6.86041
1418284_at	Vps72	0.77013	0	8.86923	8.0991
1419042_at	Iigp1	0.77007	0	11.149	10.3789
1439685_at	NA	0.77002	0	7.76073	6.99071
1444219_at	AY702103	0.77001	0	7.13564	6.36563
1431674_at	2610303G11Rik	0.76955	0	7.58188	6.81233
1449573_at	Alpk3	0.76842	0	7.78552	7.0171
1427259_at	Trim24	0.7682	0	8.07935	7.31115
1449173_at	Mpp2	0.76809	0	8.59355	7.82546
1423954_at	C3	0.76805	0	8.13045	7.3624
1437363_at	Homer1	0.76744	0	8.82556	8.05812
1436847_s_at	Cdca8	0.76732	0	9.87733	9.11001
1452598_at	Gins1	0.76719	0	8.15921	7.39202
1415853_at	Def8	0.76691	0	8.63027	7.86336
1452214_at	Skil	0.7667	0	12.6744	11.9077
1455624_at	NA	0.76662	0	9.09695	8.33033
1425156_at	Gbp7	0.76655	0	11.7861	11.0196
1423284_at	Mansc1	0.76594	0	7.9722	7.20625
1455137_at	NA	0.76571	0	8.49429	7.72858
1421442_at	Flt4	0.76536	0	7.62211	6.85675
1440253_at	Psmd11	0.76506	0	11.9174	11.1523
1458097_at	NA	0.76483	0	7.839	7.07417
1446583_at	NA	0.76481	0	7.83664	7.07182
1420973_at	Arid5b	0.76465	0	9.69344	8.92878
1435317_x_at	NA	0.76448	0	9.81142	9.04694
1419477_at	Clec2d	0.76438	0	8.87341	8.10903
1417506_at	Gmnn	0.76408	0	11.6913	10.9273
1446268_at	NA	0.76399	0	7.3955	6.63151
1448297_a_at	Tnk2	0.7638	0	12.3966	11.6328
1420410_at	Nr5a2	0.76363	0	7.34011	6.57648
1460585_x_at	Pisd	0.76349	0	12.0634	11.2999
1427223_a_at	Acsm2	0.76348	0	7.89618	7.1327
1423816_at	Cxx1a	0.76342	0	9.14126	8.37784
1456462_x_at	Ppp1cb	0.76305	0	8.70271	7.93967
1455143_at	Nlgn2	0.76265	0	8.32327	7.56062
1434927_at	Hspb7	0.76264	0	7.42261	6.65997
1455550_x_at	Serinc3	0.76237	0	14.6134	13.8511
1429139_at	Otud7b	0.76228	0	8.28624	7.52396
1422557_s_at	Mt1	0.7621	0	7.47876	6.71666
1450590_at	Olfr159	0.76171	0	7.63139	6.86969
1415770_at	Wdr6	0.76139	0	11.3908	10.6294
1434082_at	Cdk17	0.76134	0	13.0496	12.2883
1448886_at	Gata3	0.76128	0	10.5451	9.78386
1447218_at	NA	0.76083	0	8.08388	7.32305
1422126_a_at	Nudt13	0.76081	0	8.58629	7.82548
1443824_s_at	Car7	0.76031	0	8.22906	7.46875
1422499_at	Lima1	0.75989	0	8.50411	7.74422
1455235_x_at	Ldhb	0.75979	0	10.87	10.1102
1449799_s_at	Pkp2	0.75978	0	6.79444	6.03466
1447739_x_at	NA	0.75952	0	8.66488	7.90536
1450686_at	Pon2	0.75952	0	10.3049	9.54542
1435325_at	Usp46	0.75941	0	8.10035	7.34094
1450852_s_at	F2r	0.75903	0	10.7897	10.0307
1425047_a_at	4921517L17Rik	0.7584	0	7.48736	6.72897
1434547_at	Cpd	0.75764	0	7.89982	7.14218
1457316_at	NA	0.75762	0	7.47847	6.72085
1420143_at	NA	0.75756	0	7.36598	6.60842
1426817_at	Mki67	0.75703	0	10.886	10.1289
1460256_at	Car3	0.75693	0	7.96458	7.20765
1437807_x_at	Ctnna1	0.75666	0	11.7746	11.0179
1427951_s_at	Ccdc28a	0.75624	0	9.63568	8.87945
1428433_at	NA	0.7562	0	11.8623	11.1061
1427002_s_at	Arsg	0.75506	0	7.66511	6.91004
AFFX-r2-P1-cre-5_at	NA	0.75493	0	15.9588	15.2039
1418011_a_at	Sh3glb1	0.7549	0	8.75465	7.99975
1435085_at	Crebl2	0.75479	0	9.91326	9.15847
1417458_s_at	Cks2	0.75475	0	10.2842	9.52945
1422718_at	Ap3s2	0.75457	0	8.19602	7.44145
1458506_at	Gm10194	0.75431	0	6.93791	6.1836
1417426_at	Srgn	0.7537	0	14.8931	14.1394
1455687_at	Ick	0.75332	0	8.17597	7.42265
1437655_at	NA	0.75289	0	6.90976	6.15687
1424137_at	Gprin1	0.75283	0	7.09376	6.34092
1453180_at	Rnls	0.75256	0	7.19236	6.4398
1418912_at	Plxdc2	0.75244	0	7.71594	6.96349
1448640_at	Slc14a1	0.75221	0	9.31994	8.56773
1448914_a_at	Csf1	0.75202	0	8.31526	7.56324
1443668_x_at	NA	0.75193	0	6.57705	5.82512
1452861_at	2010300C02Rik	0.7519	0	7.65503	6.90313
1417362_at	Rhcg	0.75163	0	7.58612	6.83449
1451440_at	Chodl	0.75144	0	7.22515	6.47372
1456273_x_at	NA	0.75142	0	7.91162	7.1602
1416364_at	Hsp90ab1	0.75138	0	14.2309	13.4795
1440353_at	Ntf5	0.751	0	6.87579	6.12478
1435123_at	Efr3b	0.75071	0	6.87492	6.12422
1442670_at	NA	0.75065	0	8.67341	7.92276
1440161_at	Mmp16	0.75059	0	6.57729	5.82669
1433405_at	NA	0.74987	0	7.63268	6.88281
1431771_a_at	Irak1bp1	0.7495	0	7.01502	6.26552
1420534_at	Gucy1a3	0.74946	0	7.1895	6.44004
1448437_a_at	Gtpbp2	0.74942	0	13.2138	12.4644
1436564_at	Rims4	0.74935	0	7.84015	7.0908
1424460_s_at	Lpcat1	0.74927	0	12.5363	11.787
1436749_at	Mesdc2	0.74925	0	8.30144	7.55219
1458158_at	NA	0.74886	0	8.19841	7.44955
1428222_at	Dclk2	0.7482	0	8.18958	7.44138
1431421_x_at	NA	0.74814	0	10.5244	9.77625
1437245_at	Tmem154	0.74809	0	9.23552	8.48743
1430735_at	Patl2	0.74794	0	7.95742	7.20948
1455707_at	Ranbp3l	0.74783	0	7.06306	6.31523
1427963_s_at	Rdh9	0.74777	0	6.61262	5.86485
1427705_a_at	Nfkb1	0.74756	0	12.062	11.3144
1448925_at	Twist2	0.7473	0	7.20315	6.45585
1445842_at	NA	0.74722	0	7.58041	6.83319
1442768_at	NA	0.74695	0	9.11065	8.3637
1427351_s_at	Igh-6	0.74695	0	14.2756	13.5286
1434557_at	Hip1	0.74675	0	7.95559	7.20884
1444960_at	NA	0.74672	0	7.27305	6.52633
1415887_at	Tfg	0.74649	0	12.7435	11.997
1431204_at	4930578N16Rik	0.74625	0	8.94374	8.19749
1448598_at	Mmp17	0.74613	0	7.97714	7.23101
1448591_at	Ctss	0.74581	0	15.0253	14.2795
1437540_at	Mcoln3	0.74564	0	8.45586	7.71022
1433995_s_at	Ccdc50	0.74553	0	11.9333	11.1878
1419149_at	Serpine1	0.74542	0	7.19894	6.45352
1426634_at	Slc5a9	0.74534	0	7.16992	6.42459
1454784_at	Hs3st2	0.74452	0	7.54789	6.80338
1418018_at	Cpd	0.74426	0	7.88476	7.14049
1419365_at	Pex11a	0.74423	0	6.85723	6.11299
1449631_at	NA	0.74414	0	8.42238	7.67824
1454423_at	NA	0.74366	0	8.59389	7.85024
1460609_at	NA	0.74349	0	7.48379	6.7403
1434772_at	Adora2b	0.74335	0	7.27826	6.5349
1420752_at	Dtx3	0.74328	0	10.6659	9.92263
1425194_a_at	6330577E15Rik	0.74318	0	12.3049	11.5617
1437127_at	NA	0.74305	2e-05	9.61548	8.87244
1424778_at	Reep3	0.74304	0	9.24424	8.5012
1440441_at	NA	0.74266	0	7.19982	6.45716
1422188_s_at	Gm17004	0.74263	0.00066	8.39698	7.65435
1437196_x_at	Rps16	0.74254	0	16.5643	15.8217
1455124_at	Trim68	0.74177	0	9.91355	9.17177
1455676_x_at	Tial1	0.74152	0	11.5865	10.845
1440597_at	NA	0.74149	0	7.06226	6.32077
1417370_at	Tff3	0.7411	0	7.95674	7.21564
1441811_x_at	Tmem176a	0.74072	0	10.4079	9.66719
1430896_s_at	Nudt7	0.74054	0	9.14261	8.40206
1418897_at	F2	0.74036	0	7.61677	6.87641
1419880_x_at	NA	0.74036	0	10.2543	9.51391
1448788_at	Cd200	0.73998	0.00011	9.72664	8.98666
1459740_s_at	Ucp2	0.73971	0	12.5614	11.8217
1459124_at	NA	0.73884	0	8.41591	7.67706
1440133_x_at	NA	0.73869	0	7.81736	7.07867
1433745_at	Trio	0.73813	0	10.8464	10.1083
1422849_a_at	Pabpn1	0.7378	0	15.4328	14.695
1457499_at	NA	0.73776	0	7.44208	6.70432
1438708_x_at	NA	0.73775	0	9.33345	8.5957
1441849_at	NA	0.73763	0	8.61014	7.87251
1433654_at	Mgea5	0.73705	0	14.6851	13.9481
1426543_x_at	Endod1	0.7363	0	8.61421	7.87791
1444613_at	NA	0.73603	0	7.34168	6.60565
1435394_s_at	Rhoc	0.73583	0	8.914	8.17817
1434726_at	Tmem146	0.73557	0	7.60795	6.87238
1445394_at	NA	0.7347	0	7.19377	6.45908
1419495_at	Immp2l	0.73454	0	9.21753	8.48299
1453412_a_at	Sec14l1	0.73437	0	10.2684	9.53409
AFFX-r2-Ec-bioD-3_at	NA	0.73431	0	14.8274	14.0931
AFFX-BioDn-5_at	NA	0.73421	0	13.2529	12.5187
1437966_at	Prrt3	0.73358	0	6.83244	6.09886
1449055_x_at	Pcbp4	0.73345	0	7.54821	6.81476
1415943_at	Sdc1	0.7333	0	7.69714	6.96383
1455621_at	Zfp870	0.73321	0	6.68795	5.95474
1453098_at	NA	0.73281	0	8.2557	7.52289
1423507_a_at	Sirt2	0.73175	0	11.0388	10.3071
1419665_a_at	Nupr1	0.73162	0	7.31211	6.58049
1431837_at	NA	0.7316	0	7.63647	6.90487
1448908_at	Ppap2b	0.7315	0	7.34042	6.60892
1424684_at	Rab5c	0.73104	0	8.90841	8.17737
1444348_at	NA	0.73091	0	8.94205	8.21113
1455316_x_at	NA	0.73065	0	15.805	15.0744
1453148_at	Sema3d	0.73051	0	6.80856	6.07805
1416675_s_at	Plcd1	0.73036	0	7.89948	7.16913
1424820_a_at	NA	0.7303	0	13.1171	12.3868
1423544_at	Ptpn5	0.73016	0	8.32145	7.5913
1428130_at	Lman1	0.72996	0	10.0202	9.29024
1423030_at	Vcp	0.7298	0	12.9305	12.2007
AFFX-b-ActinMur/M12481_3_at	Actb	0.72977	0	16.6072	15.8774
1421046_a_at	Gm10110	0.7296	0	10.4736	9.74405
1439564_at	1700090G07Rik	0.72948	0	7.6935	6.96402
1426328_a_at	Scn3b	0.72909	0	7.10952	6.38043
1449711_at	NA	0.72906	0	7.94374	7.21468
1441727_s_at	Zfp467	0.72883	0	9.63302	8.90419
1446195_at	NA	0.72829	0	6.84686	6.11857
1448615_at	Ccs	0.72748	0	11.8854	11.1579
1453481_at	Zdhhc2	0.72713	0	7.23817	6.51103
1456652_at	NA	0.7271	0	6.74406	6.01696
1441721_at	NA	0.72699	0	7.87427	7.14728
1453853_a_at	Arhgef12	0.72686	0	6.73686	6.01
1455360_at	Slc38a9	0.72681	0	8.4768	7.74999
1418663_at	Mpdz	0.72672	0	7.75723	7.03051
1425293_a_at	Zcchc18	0.72654	0	8.36208	7.63554
1435473_at	Gm347	0.72633	0	7.34165	6.61532
1453007_at	3110082I17Rik	0.72627	0	8.77536	8.0491
1421714_at	Tmprss3	0.72608	0	7.44314	6.71705
1428875_at	Golim4	0.72602	0	9.75941	9.03339
1427759_a_at	Art5	0.72572	0	7.08652	6.36079
1459571_at	NA	0.7255	0	9.33671	8.61121
1459996_at	NA	0.72539	0	7.76303	7.03764
1441902_x_at	NA	0.72519	0	9.20141	8.47622
1438549_a_at	Srr	0.72517	0	9.80024	9.07508
1456348_x_at	Paqr5	0.72516	0	8.27056	7.5454
1451669_at	Ppm1b	0.72478	0	13.4109	12.6861
1424157_at	Ehd2	0.72475	0	8.17933	7.45458
1453868_at	Ccdc11	0.72439	0	6.92389	6.19951
1455216_at	Paqr6	0.72431	0	8.16829	7.44398
1444176_at	Atp6v0d2	0.7233	0	7.09547	6.37217
1422291_at	Ccr8	0.72287	0	7.00168	6.27881
1442619_at	NA	0.72272	0	8.69226	7.96954
1423220_at	Eif4e	0.72262	0	10.5979	9.87524
1425175_at	C1ql3	0.72234	0	7.47852	6.75617
1436852_at	E130308A19Rik	0.72227	0	9.2362	8.51392
1438797_at	NA	0.72212	0	7.45145	6.72934
1416170_at	Trap1	0.72153	0	11.5212	10.7997
1438009_at	Hist1h2ao	0.72133	0	8.85979	8.13846
1455940_x_at	Wdr6	0.72113	0	12.5362	11.8151
1435711_at	NA	0.72072	0	9.64908	8.92835
1457356_at	NA	0.72032	0	9.10461	8.38428
1451560_at	Prr12	0.7203	0	7.99389	7.27359
1450376_at	Mxi1	0.71982	0	10.2466	9.52677
1445961_at	NA	0.7195	0	7.374	6.6545
1443512_at	NA	0.71941	0	8.55495	7.83554
1425483_at	Tox	0.71919	0	8.05082	7.33162
1432789_at	NA	0.71915	0	6.96348	6.24434
1422971_at	Kat2a	0.7189	0	9.52102	8.80212
1454292_at	NA	0.71832	0	7.30108	6.58275
1419415_a_at	Rarg	0.71826	0	9.53142	8.81317
1438211_s_at	Dbp	0.71792	0	11.6748	10.9568
1422377_at	Vmn1r41	0.71787	0	9.32294	8.60506
1445728_at	Rdh16	0.71746	0	8.49533	7.77788
1456032_x_at	H2afz	0.71734	0	12.9969	12.2795
1430543_at	Clip3	0.71733	0	7.25703	6.5397
1455296_at	Adcy5	0.71729	0	7.17141	6.45412
1422286_a_at	Tgif1	0.71714	0	9.15353	8.43639
1435072_at	Zfyve1	0.71673	0	8.39538	7.67865
1450903_at	Rad23b	0.71659	0	8.14785	7.43126
1433006_at	NA	0.71655	0	7.42165	6.7051
1457722_at	Klrb1f	0.71638	5e-05	8.93482	8.21844
1441760_at	NA	0.71592	0	7.41095	6.69503
1442153_at	NA	0.71589	0	8.29644	7.58055
1435884_at	Itsn1	0.71589	0	6.48718	5.7713
1417435_at	Large	0.71587	0	7.70367	6.9878
1422310_at	NA	0.71544	0	7.37895	6.66352
1458643_at	NA	0.71542	0	8.92415	8.20873
1454689_at	Srrm1	0.71536	0	12.0236	11.3082
1444502_at	NA	0.71529	0	7.94038	7.22509
1421498_a_at	NA	0.71512	0	8.76017	8.04504
1451360_at	Ergic2	0.71509	0	8.90215	8.18706
1427514_at	NA	0.71507	0	7.87371	7.15864
1419743_s_at	Carm1	0.71492	0	10.279	9.56406
1457432_at	Prox1	0.71426	0	6.93353	6.21927
1438294_at	Atxn1	0.71424	0	9.24352	8.52927
1460586_at	Megf8	0.71419	0	8.65215	7.93796
1449567_at	Tktl1	0.71396	0	7.35485	6.64089
1417713_at	Eif2s2	0.71393	0	11.4996	10.7856
1459741_x_at	Ucp2	0.71361	0	12.4619	11.7482
1458927_at	NA	0.71313	0	8.89876	8.18563
1423186_at	Tiam2	0.71308	0	6.95364	6.24056
1426021_a_at	Cdc7	0.71266	0	8.22012	7.50746
1460537_at	NA	0.71245	0	6.82318	6.11074
1432340_at	NA	0.71231	0	7.66874	6.95644
1424130_a_at	Ptrf	0.71227	0	6.80603	6.09376
1427364_a_at	Odc1	0.71226	0	10.1763	9.46406
1417090_at	Rcn1	0.71222	0	11.0959	10.3837
1428122_s_at	Fam125b	0.71211	0	9.27338	8.56127
1451490_at	Lyplal1	0.71203	0	7.77624	7.06421
1440038_at	NA	0.7119	0	7.08865	6.37675
1450182_at	Clcnka	0.71187	0	8.40079	7.68891
1438928_x_at	Ninj1	0.71169	0	10.9065	10.1949
1428529_at	NA	0.71124	0	11.514	10.8028
1438485_at	NA	0.71114	0	8.568	7.85686
1423635_at	Bmp2	0.711	0	6.66618	5.95518
1427511_at	NA	0.71017	0	12.6779	11.9677
1434564_at	E2f3	0.70979	0	9.18885	8.47906
1456465_at	NA	0.70978	0	7.56962	6.85984
1426794_at	Ptprs	0.70956	0	10.4888	9.77924
1418109_at	Gspt2	0.70916	0	6.94742	6.23827
1417101_at	Hspa2	0.70887	0	7.52882	6.81995
1424101_at	Hnrnpl	0.70805	0	8.52802	7.81997
1421642_a_at	Cysltr2	0.70804	0	7.60258	6.89454
1446906_at	NA	0.70731	0	8.56344	7.85613
1424640_at	Arl8a	0.70722	0	9.15029	8.44307
AFFX-BioB-M_at	NA	0.70717	0	11.0535	10.3463
1417774_at	Nans	0.70692	0	10.4694	9.76247
1460303_at	Nr3c1	0.70668	0	11.4996	10.7929
1448276_at	Tspan4	0.70663	0	7.88885	7.18222
1422207_at	Htr5a	0.70611	0	7.08562	6.37951
1417822_at	chr17	0.70601	0	11.2126	10.5065
1424318_at	1110067D22Rik	0.70552	0	9.64988	8.94436
1455758_at	NA	0.7052	0	7.30094	6.59574
1418015_at	Pum2	0.70505	0	8.33762	7.63258
1433335_at	NA	0.70484	0	8.35758	7.65274
1434555_at	Anp32a	0.70471	0	12.2308	11.5261
1430015_at	Pxt1	0.70442	0	7.76214	7.05772
1451849_a_at	Lmnb2	0.70401	0	7.17865	6.47465
1436504_x_at	Apoa4	0.70391	0	7.3508	6.6469
1448301_s_at	Serpinb1a	0.70382	0	7.02585	6.32203
1432283_at	NA	0.70331	0	7.50959	6.80628
1456318_at	Clec1a	0.70325	0	7.50868	6.80543
1456839_at	NA	0.70253	0	9.14274	8.44022
1427725_a_at	Pou2f2	0.70217	0	8.11117	7.409
1424965_at	Lpxn	0.7017	0	12.5225	11.8208
1442323_at	NA	0.70143	0	7.68623	6.9848
1450706_a_at	Arl3	0.70105	0	11.1287	10.4276
1458974_at	NA	0.70084	0	11.1801	10.4793
1439361_at	NA	0.70083	0	7.3092	6.60837
1428713_s_at	Gins2	0.70032	0	8.91315	8.21283
1452373_at	1700081L11Rik	0.70008	0	9.68261	8.98253
1446383_at	NA	0.69995	0	8.24815	7.5482
1428792_at	Bcas1	0.69974	0	9.18506	8.48532
1455521_at	Klf12	0.69965	0	6.39614	5.69649
1423006_at	Pim1	0.69951	0	8.76671	8.0672
1440118_at	NA	0.69936	0	8.33668	7.63732
1435547_at	Mkl2	0.69936	0	11.3571	10.6577
1455613_at	E130308A19Rik	0.69917	0	9.11024	8.41108
1422684_a_at	Exoc4	0.69907	0	10.6955	9.9964
1455523_at	Cstf2	0.69898	0	9.0787	8.37972
1427713_x_at	Pou2f2	0.69877	0	7.0087	6.30993
1435870_at	Chpt1	0.69857	0	7.86915	7.17058
1456780_at	NA	0.69823	0	8.03783	7.3396
1447525_at	NA	0.69796	0	6.53447	5.83651
1426109_a_at	Slc14a2	0.69762	0	8.73777	8.04015
1448722_s_at	Ppcs	0.6975	0	10.5664	9.86895
1446784_at	NA	0.69745	0	7.35879	6.66133
1435493_at	Dsp	0.69736	0	6.99395	6.2966
1424262_at	Aif1l	0.69655	0	11.0668	10.3703
AFFX-MURINE_B2_at	NA	0.69636	0	16.4665	15.7701
1438974_x_at	Pitpnm1	0.69635	0	8.80782	8.11147
1443015_at	NA	0.69622	0	9.47562	8.7794
1436992_x_at	Vdac1	0.69607	0	12.9896	12.2936
1447975_a_at	NA	0.69579	0	8.76155	8.06576
1444780_at	Nav2	0.69561	0	7.24747	6.55185
1433935_at	NA	0.6952	0	12.781	12.0858
1433817_at	Agpat3	0.69504	0	9.49424	8.7992
1448376_at	Wrnip1	0.69493	0	10.9986	10.3037
1452192_at	Naf1	0.6949	0	10.0629	9.36797
1447690_at	NA	0.69489	0	6.76486	6.06998
1448237_x_at	Ldhb	0.69482	0	11.1174	10.4225
1455800_x_at	Samm50	0.69457	0	12.9906	12.296
1422945_a_at	Kif5c	0.69453	0	7.9615	7.26697
1438157_s_at	Nfkbia	0.69444	0	14.6641	13.9696
1436014_a_at	Rusc1	0.6944	0	10.2605	9.5661
1421270_at	Sh3rf1	0.69425	0	8.23582	7.54157
1429975_at	Prss54	0.69398	0	7.75814	7.06416
1436970_a_at	Pdgfrb	0.69357	0	6.27689	5.58332
1446947_at	NA	0.69305	0	7.83771	7.14467
1419607_at	Tnf	0.69295	0	9.82365	9.1307
1433796_at	Endod1	0.69288	0	9.85735	9.16447
1416876_at	Parvg	0.69237	0	7.57976	6.88739
1426739_at	Donson	0.69217	0	11.9359	11.2438
1435627_x_at	Marcksl1	0.69174	0	7.81639	7.12466
1431208_a_at	Slc9a3r2	0.69161	0	7.73803	7.04642
1416932_at	Cog2	0.6914	0	10.7631	10.0717
1428820_at	Mapre1	0.6913	0	8.88082	8.18952
1434771_at	0610011F06Rik	0.69126	0	10.5346	9.84337
1426149_at	NA	0.69122	0	7.34514	6.65392
1418258_s_at	Dynll2	0.69116	0	10.8529	10.1617
1432116_at	1700031F05Rik	0.69113	0	7.18595	6.49482
1433813_at	Tmem48	0.6911	0	8.10489	7.4138
1423305_at	Extl1	0.69104	0	8.53667	7.84563
1435643_x_at	Ubb	0.69102	0	16.2587	15.5677
1429957_at	Krtap26-1	0.69101	0	7.77156	7.08055
1459098_at	NA	0.69074	0	7.17962	6.48888
1418722_at	Ngp	0.69072	0.00073	8.31218	7.62146
1443880_at	Zbtb39	0.69047	0	7.95056	7.26009
1448003_at	1810043H04Rik	0.68978	0	10.0719	9.38213
1448318_at	Plin2	0.6897	0	10.6818	9.99209
1460210_at	Pkd1	0.68954	0	9.05633	8.3668
1445723_at	Plcl1	0.6895	0	7.34698	6.65748
1453528_at	NA	0.68827	0	8.38053	7.69226
1459710_at	NA	0.68824	0	8.76292	8.07469
1455297_at	Spin2	0.68814	0	10.1314	9.44327
1433936_at	E130208F15Rik	0.68813	0	10.4745	9.78638
1456170_x_at	Calr	0.6881	0	12.2353	11.5472
1428803_at	Acot6	0.68796	0	7.88277	7.19482
1458767_at	NA	0.68774	0	7.89979	7.21205
1455176_a_at	Syt11	0.68764	0	10.0126	9.32494
1422880_at	Sypl	0.68721	0	11.2294	10.5422
1446946_at	NA	0.68704	0	9.4648	8.77776
1419536_a_at	Rela	0.68665	0	12.4912	11.8046
1458803_at	Slfn9	0.68654	0	7.37335	6.68681
1422705_at	Pmepa1	0.68654	0	8.58868	7.90214
1446212_at	NA	0.68643	0	7.28645	6.60003
1436112_at	NA	0.68633	0	8.53808	7.85174
1426306_a_at	Maged2	0.68628	0	8.53383	7.84755
1433458_at	E330021D16Rik	0.6862	0	6.8038	6.1176
1444457_at	NA	0.68612	0	8.98867	8.30254
1452081_a_at	9130017N09Rik	0.68592	0	8.22285	7.53693
1460194_at	Phyh	0.68577	0	10.951	10.2652
1418909_at	Ermap	0.68569	0	8.01411	7.32842
1423956_at	Smap1	0.6855	0	11.3461	10.6607
1421820_a_at	Nf2	0.68527	0	10.2156	9.53031
1456162_x_at	NA	0.68504	0	10.2503	9.56525
1451215_at	Prrc1	0.68449	0	7.46647	6.78198
1428220_at	5730419I09Rik	0.68416	0	10.8259	10.1417
1434459_at	Zc3h4	0.68395	0	11.0986	10.4146
1435272_at	Itpkb	0.68394	0	11.7816	11.0977
1424928_at	2210018M11Rik	0.68391	0	10.6926	10.0087
1432935_at	NA	0.68357	0	7.1077	6.42413
1419970_at	NA	0.68293	0	7.83353	7.1506
1416505_at	Nr4a1	0.68286	0	10.8955	10.2126
1418472_at	Aspa	0.68281	0	7.30098	6.61818
1448904_at	Fam3c	0.68281	0	10.8135	10.1307
1425621_at	Trim35	0.6823	0	8.11433	7.43204
1426966_at	Axin1	0.68217	0	11.0395	10.3573
1420012_at	NA	0.68208	0	7.60435	6.92227
1445556_at	NA	0.68202	0	7.40636	6.72434
1416216_at	Reps1	0.68198	0	11.3509	10.669
1451892_at	NA	0.68163	0	7.46932	6.78769
1448752_at	Car2	0.68152	0	9.89858	9.21706
1448998_at	Lpo	0.68135	0	7.29608	6.61473
1454854_at	Ostb	0.68132	0	8.25959	7.57827
1444869_at	NA	0.68087	0	7.10618	6.42531
1420819_at	Sla	0.68074	0	13.6914	13.0107
1451465_at	Ubl7	0.68051	0	7.56105	6.88053
1455428_at	Fam53b	0.68043	0	10.9428	10.2624
1448094_at	NA	0.68029	0	7.9343	7.25401
1431756_at	NA	0.68003	0	7.09414	6.41411
1418370_at	chr14	0.67987	0	7.07371	6.39384
1434089_at	Synpo	0.67978	0	8.04048	7.3607
1423966_at	Cd99l2	0.67967	0	7.94442	7.26475
1456142_x_at	Morf4l1	0.67936	0	15.094	14.4147
1444067_at	Pde1c	0.6791	0	7.31159	6.63249
1418901_at	Cebpb	0.67904	0	9.13426	8.45522
1453447_at	1700109H08Rik	0.67885	0	7.28327	6.60442
1448216_at	Syngr3	0.67856	0	7.5093	6.83074
1422163_at	Sh3pxd2a	0.67834	0	8.74411	8.06577
1424991_s_at	Tyms	0.67802	0	8.87094	8.19292
1441363_at	NA	0.67784	0	6.73071	6.05288
1415922_s_at	Marcksl1	0.67782	0	8.83018	8.15237
1442235_at	NA	0.67774	0	8.29118	7.61344
1441521_at	NA	0.67738	0	7.26155	6.58416
1436486_x_at	Whrn	0.67719	0	6.58408	5.90689
1445521_at	Elavl1	0.67715	0	7.07408	6.39692
1428759_s_at	Cwc25	0.67694	0	9.29683	8.61989
1451046_at	Zfpm1	0.6768	0	9.36147	8.68467
1460707_at	Ptp4a2	0.67678	0	13.3966	12.7199
1453015_at	4933407C03Rik	0.67666	0	12.4542	11.7775
1450670_at	Dbh	0.67661	0	7.24626	6.56965
1419090_x_at	Klk1b26	0.67649	0	6.71956	6.04308
1430619_a_at	Mvk	0.67629	0	8.94742	8.27113
1455997_a_at	Uqcrb	0.67615	0	15.746	15.0698
1457612_at	NA	0.67601	0	9.41464	8.73862
1433720_s_at	Chchd10	0.67598	0	10.5282	9.85218
1427144_at	Hnrpll	0.67588	0	11.7791	11.1032
1418076_at	St14	0.6758	0	8.96318	8.28738
1426653_at	Mcm3	0.67573	0	9.1225	8.44677
1420160_s_at	Myo1e	0.67551	0	6.62705	5.95154
1440192_at	Ttc39b	0.67534	0	9.95467	9.27932
1443820_x_at	NA	0.67509	0	7.40077	6.72568
1424308_at	Slc24a3	0.67509	0	7.32026	6.64517
1424957_at	NA	0.67502	0	8.51162	7.8366
1450560_a_at	Ppp2r5d	0.6748	0	9.47077	8.79597
1439928_at	NA	0.67396	0	7.126	6.45204
1436545_at	Dtx4	0.6739	0	9.70609	9.03219
1458449_at	NA	0.67376	0	7.52338	6.84962
1439629_at	NA	0.67372	0	10.1088	9.43507
1434339_at	Fnbp1l	0.67356	0	7.73733	7.06377
1437503_a_at	Shisa5	0.67328	0	16.1719	15.4986
1418468_at	Anxa11	0.6731	0	8.32411	7.65101
1435490_at	Hk3	0.67282	0	9.15668	8.48387
1451373_at	Ugt3a1	0.67253	0	7.18033	6.50781
1458983_at	NA	0.67234	0	6.95285	6.28051
1449117_at	Jund	0.67229	0	13.4905	12.8182
1439969_at	Tmem8b	0.67219	0	8.32045	7.64826
1445285_at	NA	0.67216	0	8.73582	8.06366
1426760_at	Ipo8	0.67178	0	10.4068	9.73499
1452196_a_at	Nckap1	0.67172	0	10.1408	9.46905
1416011_x_at	Ehd1	0.67172	0	9.28491	8.61319
AFFX-CreX-5_at	NA	0.67159	0	15.2435	14.5719
1450699_at	Selenbp1	0.67157	0	7.35542	6.68385
1458287_at	NA	0.67121	0	7.53973	6.86852
1419367_at	Decr1	0.67113	0	10.0203	9.34914
1432727_at	NA	0.67082	0	8.80482	8.134
1428340_s_at	Atp13a2	0.67078	0	11.0822	10.4114
1448629_at	Hps4	0.6707	0	10.7782	10.1075
1454795_at	Cobll1	0.67069	0	7.60424	6.93355
1416788_a_at	Idh3g	0.67068	0	12.7213	12.0506
1415746_at	Cic	0.67031	0	11.1753	10.505
1445231_at	NA	0.67023	0	8.12312	7.45289
1438793_x_at	NA	0.66972	0	8.13273	7.46301
1443762_s_at	Sbf2	0.66967	0	10.2486	9.57894
1422714_at	Ube2i	0.66921	0	12.4918	11.8226
1437399_at	NA	0.66915	0	7.16036	6.49121
1452908_at	Dip2a	0.66878	0	9.22783	8.55905
1434736_at	Hlf	0.66866	0	7.93408	7.26542
1422542_at	Gpr34	0.66863	0	8.16939	7.50077
1415735_at	Ddb1	0.66844	0	11.2292	10.5608
1418481_at	Pkmyt1	0.66828	0	9.60512	8.93684
1444028_s_at	Dock9	0.66808	0	10.993	10.3249
1439494_at	Slc5a9	0.668	1e-05	6.68909	6.02109
1455518_at	Zdhhc18	0.66789	0	10.5911	9.92325
1450540_x_at	chr7	0.66782	0	8.47558	7.80775
1418883_a_at	Pabpc1	0.6675	0	15.7141	15.0466
1452155_a_at	Ddx17	0.66742	0	14.1515	13.4841
1418753_at	Gfpt2	0.66726	0	7.74706	7.0798
1425283_a_at	Mtl5	0.66716	0	8.16956	7.5024
1427275_at	Smc4	0.66706	0	14.7266	14.0596
1423677_at	Fkbp9	0.66687	0	7.17906	6.51219
1455716_at	NA	0.66662	0	7.79762	7.13101
1450128_at	NA	0.6666	0	7.68594	7.01934
1428936_at	Atp2b1	0.6665	0	13.0977	12.4312
1445543_at	NA	0.6665	2e-05	7.55933	6.89283
1437664_at	Hoxd3	0.66625	0	6.92998	6.26374
1437403_at	Samd5	0.66614	0	7.9822	7.31605
1434138_at	Prune	0.6661	0	8.36759	7.70149
1446615_at	NA	0.66603	0	7.65733	6.9913
1416009_at	Tspan3	0.66578	0	10.357	9.69125
1427048_at	chr13	0.66568	0	8.5845	7.91882
1441860_x_at	Ide	0.66552	0	8.903	8.23748
1454295_at	NA	0.6653	0	11.9064	11.2411
1448235_s_at	Gm5518	0.66519	0	9.25282	8.58763
1455483_at	Zfp148	0.66505	0	10.1652	9.5001
1417512_at	Evi5	0.66504	0	7.16032	6.49527
1441422_at	Gas2l1	0.6649	0	6.93258	6.26767
1424008_a_at	Rbpms2	0.66476	0	7.46986	6.80511
1460394_a_at	Inppl1	0.66474	0	9.73356	9.06882
1430006_x_at	1700024B05Rik	0.66457	0	6.79465	6.13009
1436370_at	NA	0.66442	0	7.27082	6.6064
1438511_a_at	1190002H23Rik	0.66441	0.00035	8.9287	8.26428
1429862_at	Pla2g4e	0.66432	0	7.07983	6.41551
1428416_at	Fam164a	0.66382	0	6.78747	6.12365
1447560_at	NA	0.66373	0	7.61817	6.95444
1438457_at	NA	0.66342	0	7.46177	6.79835
1437371_at	Fam160a1	0.66328	0	8.26045	7.59717
1438275_at	NA	0.66326	0	7.44786	6.78461
1434947_at	Kif3c	0.66318	0	7.39586	6.73268
1428644_at	NA	0.66316	0	9.8443	9.18114
1451168_a_at	Arhgdia	0.66308	0	12.6092	11.9461
1421877_at	Mapk9	0.66276	0	11.5096	10.8469
1434367_s_at	Gm10349	0.66262	0	14.1785	13.5159
1416624_a_at	Gm11808	0.66243	0	16.6331	15.9707
1439943_at	NA	0.66197	0	7.98648	7.32452
1425338_at	Plcb4	0.66161	0	7.36964	6.70803
1415996_at	Txnip	0.66151	0	13.9572	13.2957
1446687_at	Sf3a1	0.66142	0	8.25345	7.59204
1427562_a_at	Prkca	0.66141	0	8.64135	7.97994
1430028_at	NA	0.66132	0	10.2061	9.54474
1416983_s_at	Foxo1	0.66097	0	13.2187	12.5577
1447413_at	NA	0.66019	0	7.16121	6.50102
1448262_at	Psmb2	0.65999	0	10.3094	9.64935
1456022_at	Hipk2	0.65976	0	9.79552	9.13575
1450606_at	Pnmt	0.65962	0	7.75632	7.09669
1438269_at	Zbtb38	0.65932	0	8.23683	7.57752
1439889_at	Scn8a	0.65926	0	7.37721	6.71795
1436959_x_at	Nelf	0.65923	0	11.9302	11.2709
1450034_at	Stat1	0.65893	0	13.0106	12.3516
1441826_x_at	NA	0.65877	0	8.39895	7.74018
1417627_a_at	Limk1	0.65873	0	8.79521	8.13648
1418073_at	Acot9	0.6585	0	11.8723	11.2138
1443653_at	NA	0.6585	0	8.84509	8.18659
1441670_at	NA	0.65833	0	6.90962	6.25129
1447707_s_at	Pde2a	0.65832	0	13.6936	13.0353
1436036_at	Whsc1	0.65824	0	9.84505	9.1868
1438478_a_at	Ppp3ca	0.6581	0	10.076	9.4179
1453572_a_at	Gm6169	0.65801	0	12.1958	11.5378
1436401_at	NA	0.6579	0	8.64658	7.98868
1430226_at	Xlr4a	0.65764	0	7.77473	7.11709
1428707_at	Ptms	0.65763	0	9.90089	9.24326
1416685_s_at	Fbl	0.65733	0	13.0007	12.3433
1422574_at	Mxd4	0.65731	0	8.62376	7.96645
1420604_at	Hesx1	0.65727	0	7.73883	7.08156
1438803_s_at	Snx16	0.65711	0	9.36659	8.70948
1424000_a_at	Rps11	0.65687	0	16.4129	15.756
1452655_at	Zdhhc2	0.65686	0	7.68211	7.02525
1434515_at	Ncoa1	0.65679	0	10.5993	9.94247
1427325_s_at	Akna	0.65639	0	13.2478	12.5915
1452953_at	Fam18b	0.65617	0	12.1096	11.4534
1454836_at	Tmem18	0.65598	0	11.1123	10.4563
1429971_at	NA	0.65566	0	8.69583	8.04018
1439777_at	Celf2	0.65562	0	9.04805	8.39242
1447564_x_at	Piwil4	0.65559	0	6.11405	5.45846
1454182_at	NA	0.65521	0	6.99485	6.33963
1422489_at	Mogs	0.65515	0	11.8936	11.2385
1417019_a_at	Cdc6	0.655	0	7.59564	6.94064
1456010_x_at	Hes5	0.65483	0	8.19503	7.5402
1439406_x_at	Fars2	0.6547	0	8.01814	7.36344
1454933_at	Fam176b	0.65431	0	10.7432	10.0889
1419986_at	NA	0.65406	0	7.46291	6.80885
1433168_x_at	NA	0.65391	0	7.04688	6.39297
1421314_at	NA	0.6533	0	8.08759	7.43429
1450102_a_at	Amfr	0.65325	0	11.4641	10.8109
1418829_a_at	Eno2	0.65308	0	6.91183	6.25875
1429959_at	NA	0.65283	0	10.1326	9.47982
1438852_x_at	Mcm6	0.6528	8e-05	11.3405	10.6877
1422446_x_at	Ins2	0.65195	0	8.34976	7.69781
1442100_at	Inpp5f	0.65174	0	8.09642	7.44469
1424671_at	Plekhf1	0.6516	0	8.386	7.7344
1434487_at	Mef2d	0.65155	0	11.7325	11.0809
1457905_at	NA	0.65155	0	8.84918	8.19763
1452032_at	Prkar1a	0.65152	0	12.9842	12.3326
1434831_a_at	Foxo3	0.65137	0	10.7919	10.1405
1427006_at	Rapgef1	0.65136	0	11.1769	10.5256
1460112_at	NA	0.65134	0	7.13061	6.47927
1442779_at	NA	0.65114	0	7.66995	7.01881
1435172_at	Eomes	0.65063	0	9.35039	8.69977
1435074_at	Tmem106b	0.6505	0	12.7766	12.1261
1433711_s_at	Sesn1	0.6505	0	13.8462	13.1957
1455210_at	Zhx2	0.6503	0	9.00192	8.35163
1439274_at	NA	0.65013	0	6.89936	6.24924
1415781_a_at	Sumo2	0.64983	0	15.8556	15.2058
1423854_a_at	Rasl11b	0.64983	0.00035	9.074	8.42417
AFFX-GapdhMur/M32599_3_at	Gm2574	0.64929	0	14.3809	13.7316
1456680_at	B3gnt6	0.64911	0	7.71647	7.06736
1423665_a_at	Rpl5	0.64903	0	16.5465	15.8975
1420728_at	Krt32	0.64897	0	8.01629	7.36732
1455929_x_at	Ppp2r1a	0.64896	0	13.9662	13.3172
1455380_at	Pcyox1l	0.64882	0	7.26814	6.61932
1416608_a_at	BC004004	0.64854	0	12.5751	11.9266
1434548_at	Serinc3	0.64827	0	11.3026	10.6543
1458385_at	Hspa4l	0.6482	0	8.80679	8.15859
1460726_at	Adss	0.64819	0	11.6772	11.029
1428168_at	Mpzl1	0.64816	0	7.73624	7.08808
1437783_x_at	Cnpy2	0.64759	0	12.8294	12.1818
1420710_at	Rel	0.6469	0	9.0973	8.4504
1451586_at	Tmbim6	0.64661	0	12.6955	12.0488
1451114_at	Cmtm6	0.64643	0	12.5507	11.9043
1452378_at	NA	0.6454	0	13.3143	12.6689
1427104_at	Zfp612	0.64532	0	7.19506	6.54974
1429444_at	Rasl11a	0.64524	0	7.71179	7.06654
1419263_a_at	Adrm1	0.64521	0	10.1165	9.47124
1431176_at	NA	0.64519	0	7.24267	6.59747
1434037_s_at	Kat2b	0.64487	0	13.1154	12.4705
1427125_s_at	Lrrc41	0.64447	0	9.53918	8.89472
1449308_at	C6	0.64404	0	7.11168	6.46765
1428285_at	8430427H17Rik	0.64398	0	6.58018	5.9362
1451246_s_at	Aurkb	0.64386	0	7.15589	6.51204
1434029_at	NA	0.64342	0	8.03264	7.38922
1416780_at	Pfkm	0.64337	0	9.55453	8.91116
1457914_at	NA	0.64327	0	8.43812	7.79485
1456012_x_at	Rnaset2b	0.64307	0	14.9147	14.2716
1434991_at	Fbxw17	0.64302	0	10.1759	9.53289
1447184_at	NA	0.6424	0	7.87359	7.23119
1425546_a_at	chr9	0.64218	0	8.355	7.71282
1446287_at	Prss41	0.64182	0	7.45508	6.81326
1448027_at	Ncoa3	0.64171	0	10.7883	10.1466
1440155_at	Fstl4	0.6417	0	7.43656	6.79486
1416064_a_at	Hspa5	0.64151	0	14.8414	14.1999
1418135_at	Aff1	0.64118	0	11.2928	10.6516
1434594_at	Dnahc1	0.64117	0	6.98745	6.34628
1418078_at	Psme3	0.64105	0	7.60664	6.96559
1451469_at	Cntln	0.64019	0	8.10618	7.46599
1454428_at	NA	0.64	0	7.64695	7.00696
1423063_at	Dnmt3a	0.63996	0	9.6193	8.97934
1457583_at	NA	0.63992	0	8.65576	8.01583
1444163_at	Nek5	0.63908	0	6.96732	6.32824
1420088_at	Nfkbia	0.63891	0	15.5857	14.9468
1420115_at	NA	0.6389	0	9.97336	9.33446
1416410_at	Pafah1b3	0.63867	0	9.88932	9.25065
1443184_at	NA	0.63865	0	7.87539	7.23674
1426542_at	Endod1	0.63863	0	7.77859	7.13996
1432409_at	Prkar2a	0.63844	0	7.74033	7.1019
1443377_at	NA	0.63837	0	8.01618	7.37781
1445550_at	Klhl32	0.63818	0	7.5912	6.95302
1452119_at	Rrp1b	0.63815	0	9.67067	9.03252
1424036_at	Prpf6	0.63797	0	11.9339	11.2959
1453055_at	Sema6d	0.63794	0	8.20435	7.56641
1416656_at	Clic1	0.63785	0	13.2551	12.6172
1436196_at	NA	0.63762	0	10.3378	9.70023
1428466_at	Chd3	0.63754	0	12.2769	11.6394
1451776_s_at	Hopx	0.63746	0	9.79279	9.15533
1453094_at	Foxn3	0.6372	0	8.51562	7.87842
1443885_at	NA	0.63712	0	7.04109	6.40397
1421090_at	Epb4.1l1	0.63677	0	7.51538	6.87861
1428173_at	Eml2	0.63675	0	9.19464	8.55788
1443405_at	Saal1	0.63658	0	6.93558	6.299
1418686_at	Oas1c	0.63654	0	9.98211	9.34557
1435922_at	Fbxl19	0.63617	0	7.95942	7.32326
1428160_at	NA	0.63615	0	7.98908	7.35292
1435398_at	Stxbp5	0.63614	0	8.85994	8.2238
1441007_at	NA	0.63576	0	7.87883	7.24307
1431884_at	NA	0.63569	0	8.07227	7.43658
1428438_s_at	Lsm14a	0.6355	0	13.8902	13.2547
1438536_at	5830411N06Rik	0.63543	0	7.8902	7.25477
1417650_at	Lao1	0.63516	0	8.36512	7.72996
1436099_at	AI836003	0.63515	0	9.42847	8.79332
1424017_a_at	Hint1	0.63514	0	15.191	14.5559
1445915_at	NA	0.6349	0	8.22141	7.58651
1417181_a_at	Kifap3	0.63482	0	8.3292	7.69438
1426300_at	Alcam	0.63482	0	8.95044	8.31562
1443276_at	Htr5a	0.63465	0	6.95885	6.32419
1436335_at	Plch2	0.63463	0	7.91095	7.27633
1436124_at	Pcyt1b	0.63371	0	7.04545	6.41174
1433209_at	NA	0.63365	0	7.4168	6.78315
1456174_x_at	Ndrg1	0.63338	0	10.5306	9.89723
1432166_at	NA	0.63324	0	7.28873	6.65549
1450324_a_at	Tctn3	0.63321	0	7.4357	6.80248
1455157_a_at	Fam38a	0.63312	0	11.9252	11.2921
1428401_at	Zcchc3	0.63306	0	7.61711	6.98404
1418209_a_at	Pfn2	0.63297	0	10.2593	9.6263
1442309_at	NA	0.63279	0	8.34921	7.71642
1435310_at	NA	0.63251	0	7.74588	7.11337
1455447_at	NA	0.63245	0	7.98721	7.35476
1425902_a_at	Nfkb2	0.6322	0	9.84158	9.20937
1439528_at	4833423E24Rik	0.63213	0	7.49486	6.86273
1421711_at	Zfp109	0.63208	0	8.21309	7.58101
1421381_a_at	Col9a1	0.63194	0	8.14909	7.51715
1425336_x_at	H2-K1	0.63166	0	15.6639	15.0323
1416470_a_at	Rpn1	0.63161	0	11.9552	11.3236
1416598_at	Glis2	0.63159	0	8.08908	7.45749
1456015_x_at	Ndufv1	0.63117	0	12.6456	12.0144
1428643_at	NA	0.63103	0	9.97976	9.34873
1416592_at	Glrx	0.6309	0	11.2801	10.6492
1451772_at	Tpcn1	0.63067	0	7.66442	7.03376
1430112_at	Wdr66	0.63063	0	7.18279	6.55216
1444649_at	Gm10309	0.6306	0	7.50655	6.87595
1457757_at	Tox2	0.63055	0	7.41097	6.78042
1419087_s_at	Sf3a1	0.63031	0	9.00288	8.37256
1433713_at	Gcn1l1	0.63006	0	10.2592	9.62917
1458263_at	NA	0.62996	0	11.1875	10.5576
1424910_at	NA	0.62988	0	7.54942	6.91954
1446579_at	NA	0.62987	0	6.89376	6.26389
1432025_at	NA	0.62923	0	7.40947	6.78024
1430017_at	1600016N20Rik	0.62919	0	9.21761	8.58842
1449244_at	Cdh2	0.62918	0	6.69414	6.06495
1424354_at	Tmem140	0.62907	0	8.48603	7.85696
1415936_at	Bcar3	0.62904	0.00016	8.9158	8.28676
1451006_at	Xdh	0.62886	8e-05	8.53538	7.90652
1435230_at	Ankrd12	0.62882	0	11.8956	11.2668
1435415_x_at	Marcksl1	0.6288	0	9.30044	8.67164
1442586_at	NA	0.6284	0	7.74002	7.11162
1436822_x_at	Gm10362	0.62834	0	16.0814	15.453
1439615_at	Gan	0.62829	0	8.72361	8.09531
1460453_at	Tagap1	0.6279	0	12.8005	12.1726
1448204_at	Sav1	0.62782	0	10.7899	10.162
1420385_at	Gna14	0.62782	0	6.83495	6.20713
1443727_x_at	NA	0.62771	0	8.46961	7.8419
1429669_at	NA	0.62765	0	7.99256	7.36491
1440960_at	NA	0.62752	0	6.65206	6.02454
1421614_at	Zan	0.62729	0.00032	8.00165	7.37436
1423899_at	Trip12	0.62711	0	8.51223	7.88511
1418845_at	Proc	0.6271	0	7.5318	6.9047
1449255_a_at	Gm10020	0.62701	0	16.0448	15.4178
1418932_at	Nfil3	0.62686	0	7.70048	7.07363
1438141_at	NA	0.62677	0	7.78967	7.1629
1449556_at	H2-T23	0.62677	0	14.601	13.9742
1438568_at	Mrgpre	0.62667	0	8.43324	7.80657
1437366_at	March9	0.62663	0	8.06468	7.43805
1418800_at	Lmtk2	0.62654	0	7.50174	6.8752
1416415_a_at	H2afz	0.62647	0	14.6632	14.0368
1426359_at	Zc3h11a	0.62634	0	12.2716	11.6452
1430776_s_at	Ankrd24	0.62628	0	9.1843	8.55802
1421739_a_at	Matk	0.6262	0	9.75958	9.13337
1428708_x_at	Ptms	0.62549	0	10.0004	9.37495
1422885_at	NA	0.62539	0	7.84286	7.21747
1417938_at	Rad51ap1	0.62536	0	7.20938	6.58402
1433556_at	Adap1	0.6251	0	8.76389	8.13879
1456483_at	Zfp9	0.62491	0	7.3048	6.67989
1454974_at	Ntn1	0.62447	0	7.26768	6.64322
1419008_at	Npy5r	0.62425	0	7.31917	6.69492
1422130_at	Nptx1	0.62417	0	7.66315	7.03898
1449926_at	Cd70	0.624	0	7.03206	6.40806
1440436_at	NA	0.62387	0	6.85573	6.23186
1418628_at	Khdrbs1	0.62386	0	10.9239	10.3
1455077_a_at	Morf4l1	0.62385	0	15.0972	14.4733
1428755_at	Creb1	0.62373	0	12.3958	11.7721
1447535_at	NA	0.62328	0	7.09892	6.47565
1444189_at	A530099J19Rik	0.62316	0	6.80798	6.18482
1422185_a_at	Cyb5r3	0.62298	0	9.83445	9.21148
1437970_at	NA	0.62222	0	6.45048	5.82827
1459622_at	Gm22	0.62221	0	7.56398	6.94177
1448372_a_at	Cnpy2	0.62213	0	11.8166	11.1944
1451233_at	Traf2	0.62204	0	10.6334	10.0114
1437621_x_at	Phgdh	0.62204	0	12.243	11.621
1416167_at	Prdx4	0.622	0	10.255	9.63303
1444727_at	NA	0.62196	0	7.25471	6.63275
1451229_at	Hdac11	0.62168	0	7.25997	6.63828
1421892_at	St3gal2	0.62167	0	8.551	7.92933
1429134_at	chr4	0.62161	0	8.83462	8.21302
1430857_s_at	Pex11c	0.62154	0	7.8328	7.21126
1433129_at	NA	0.62134	0	8.54405	7.9227
1441237_at	NA	0.6213	0	7.06415	6.44285
1441951_x_at	2010109A12Rik	0.62117	0	6.57318	5.95202
1444633_at	NA	0.62089	0	7.14058	6.51969
1455599_at	Gfod1	0.62078	0	9.13959	8.51881
1430604_a_at	Dab2	0.62065	0	7.12883	6.50819
1451910_a_at	Cd6	0.62013	0	12.6367	12.0166
1438520_at	Slc25a36	0.62009	0	8.34712	7.72703
1440739_at	NA	0.61999	0	6.36942	5.74944
1454380_at	NA	0.61994	0	7.18973	6.56979
1451068_s_at	Rps25	0.61991	0	15.6854	15.0655
1449168_a_at	AF064781	0.61987	0	8.49232	7.87245
1420546_at	Th	0.61981	0	7.28286	6.66305
1429113_at	2900092E17Rik	0.6198	0	7.97017	7.35037
1437262_x_at	Bcas2	0.61963	0	8.46155	7.84192
1454964_at	Rprd1a	0.61895	0	10.0374	9.4185
1423119_at	Rsph3b	0.61856	0	11.0738	10.4553
1418154_at	N4bp1	0.61841	0	9.93985	9.32144
1420558_at	Selp	0.6184	0	7.42829	6.80989
1417298_at	Ebpl	0.61836	0	10.9125	10.2942
1417896_at	Tjp3	0.61821	0	8.42989	7.81168
1440803_x_at	Tacr3	0.61781	0	6.74064	6.12283
1416972_at	Nhp2l1	0.61773	0	12.1914	11.5736
1450848_at	Dap3	0.61754	0	12.3029	11.6853
1416666_at	Serpine2	0.61744	0	6.65871	6.04127
1449020_at	Plscr3	0.6172	0	9.39238	8.77518
1429581_at	Acad9	0.61718	0	8.25689	7.63971
1444648_at	Fam178b	0.61715	0	7.39429	6.77713
1428607_at	Araf	0.61709	0	7.29026	6.67317
1451313_a_at	1110067D22Rik	0.6168	0.00052	8.35126	7.73446
1459327_at	NA	0.61665	0	6.98074	6.3641
1454659_at	Dctd	0.61649	0	7.25188	6.63539
1450186_s_at	Gnas	0.61644	0	13.6516	13.0352
1450119_at	Dst	0.61626	0	7.59133	6.97508
1421388_at	Mef2d	0.61618	0	9.48502	8.86883
1434862_at	Fut2	0.61597	0	7.71505	7.09908
1451689_a_at	Sox10	0.61571	0	8.61655	8.00083
1454482_at	NA	0.61535	0	7.427	6.81165
1423958_a_at	Ttc33	0.61512	0	11.4418	10.8267
1446620_at	NA	0.61472	0	7.21635	6.60162
1422317_a_at	NA	0.61448	0	6.93165	6.31717
1423102_a_at	Rnf10	0.61438	0	9.80848	9.1941
1426579_at	Gnl2	0.61424	0	10.8689	10.2547
1434800_at	Sv2b	0.61408	0	6.96045	6.34637
1436204_at	NA	0.61387	0	9.91792	9.30405
[truncated: 12,118 more rows]
