# Supplementary material for: Expression QTL mapping in regulatory and helper T cells from the BXD family of strains reveals novel cell-specific genes, gene-gene interactions and candidate genes for auto-immune disease
Source: BMC Genomics. 2011 Dec 19;12:610. doi: 10.1186/1471-2164-12-610 (PMC3277499; doi:10.1186/1471-2164-12-610)
Supplement: Additional file 2 — Table S2 Th specific genes. The table lists genes that exhibited a differential expression in Th compared to Treg cells. Probeset: probeset ID of microarray hybridization probe, logFC: fold changes of expression level in Treg versus Th as difference of log2 values (a negative value represents higher expression in Th compared to Treg cells), pFDR: FDR-corrected p-value, tr: expression level in Treg cells as log2 value, th: expression level in Th cells as log2 value. [file 1471-2164-12-610-S2.XLS]

## Sheet: Treg<Th
Probeset	Gene name	logFC	pFDR	Treg	Th
1417928_at	Pdlim4	-4.75487	0	6.75753	11.5124
1437406_x_at	Igfbp4	-4.16661	0	10.0076	14.1742
1423756_s_at	Igfbp4	-4.14576	0	8.89177	13.0375
1448025_at	Sirpb1a	-3.76518	0	6.72865	10.4938
1455977_x_at		-3.74309	0	6.28688	10.03
1433694_at	Pde3b	-3.71322	0	9.56388	13.2771
1437405_a_at	Igfbp4	-3.6758	0	10.6717	14.3475
1429274_at	Lypd6b	-3.58996	0	7.17067	10.7606
1439771_s_at		-3.40574	0	6.93817	10.3439
1449757_x_at		-3.2668	0	6.41962	9.68642
1433942_at	Myo6	-3.17017	0	7.10938	10.2796
1428357_at	2610019F03Rik	-3.13475	0	8.33982	11.4746
1427442_a_at	App	-2.95766	0	8.20058	11.1582
1433977_at	Hs3st3b1	-2.85611	0	7.48209	10.3382
1455555_at	Vipr1	-2.75873	0	7.63141	10.3901
1438934_x_at	Sema4a	-2.75689	0	8.81955	11.5764
1456735_x_at	Acpl2	-2.73432	0	8.55673	11.2911
1425888_at	Klra17	-2.71331	0	6.07344	8.78675
1443192_at		-2.70376	0	7.44142	10.1452
1454984_at	Lifr	-2.68566	0	5.95497	8.64063
1453568_at	Dapl1	-2.68059	0	8.21706	10.8977
1430534_at	Rnase6	-2.67655	0	7.31024	9.98679
1416041_at	Sgk1	-2.65225	0	8.93248	11.5847
1418998_at	Kmo	-2.64647	0	6.85608	9.50254
1455660_at	Csf2rb	-2.63023	0	7.41442	10.0447
1453234_at	1300002K09Rik	-2.60499	0	6.10833	8.71332
1460242_at	Cd55	-2.58936	0	7.22212	9.81148
1416723_at	Tcf4	-2.5708	0	7.28903	9.85983
1422411_s_at	Ear1	-2.56498	0	6.72723	9.29221
1433769_at	Als2cl	-2.55284	0	9.76182	12.3147
1434903_s_at		-2.53927	0	6.18173	8.72099
1450792_at	Tyrobp	-2.53754	0	9.42461	11.9621
1456226_x_at	Ddr1	-2.53488	0	8.49568	11.0306
1445647_at		-2.52282	0	8.27167	10.7945
1439315_at		-2.51124	0	6.57836	9.08961
1448107_x_at	Klk1	-2.49947	0	6.073	8.57247
1422280_at	Gzmk	-2.47452	0	7.06147	9.53599
1452016_at	Alox5ap	-2.47354	0	8.05764	10.5312
1459354_at		-2.47115	0	6.38453	8.85568
1419128_at	Itgax	-2.44988	0	7.77809	10.228
1430447_a_at	Lair1	-2.44037	0	6.72702	9.16739
1423757_x_at	Igfbp4	-2.41535	0	9.57924	11.9946
1420965_a_at	Enc1	-2.40058	0	10.0506	12.4512
1433795_at	Tgfbr3	-2.39844	0	9.77689	12.1753
1438084_at		-2.39217	0	6.83648	9.22865
1454745_at	Arhgap29	-2.39125	0	6.95418	9.34544
1433825_at		-2.38877	0	6.92452	9.31328
1443284_at		-2.38213	0	8.63783	11.02
1442332_at		-2.37365	0	7.84176	10.2154
1449360_at	Csf2rb2	-2.35742	0	6.30739	8.66481
1434722_at	Ampd1	-2.34999	0	6.58747	8.93746
1415837_at	Klk1	-2.33513	0	6.13074	8.46587
1455759_a_at	Ankhd1	-2.33174	0	6.71	9.04174
1454788_at	Arl4c	-2.32089	0	10.5967	12.9176
1437250_at	Mreg	-2.32009	0	6.0913	8.4114
1439719_at	Themis	-2.31929	0	6.68889	9.00819
1448005_at	Sash1	-2.27723	0	7.2058	9.48303
1439067_at	Lair1	-2.26974	0	5.97548	8.24522
1457707_at	Mctp2	-2.25517	0	7.25282	9.50799
1418365_at	Ctsh	-2.23418	0	8.67068	10.9049
1441824_at		-2.19617	0	6.53258	8.72875
1437699_at		-2.18886	0	9.06279	11.2516
1449153_at	Mmp12	-2.18755	0	5.75582	7.94337
1440801_s_at	Adrbk2	-2.18626	0	6.50927	8.69554
1419406_a_at	Bcl11a	-2.17483	0	6.97242	9.14725
1427419_x_at	Ccr9	-2.17353	0	8.10882	10.2823
1418086_at	Ppp1r14a	-2.16433	0	6.09723	8.26155
1439449_at		-2.16311	0	9.01032	11.1734
1456235_at		-2.13695	0	6.12776	8.26471
1438705_at	Cbfa2t3	-2.1203	0	6.8098	8.9301
1416700_at	Rnd3	-2.11804	0	5.91335	8.03139
1425518_at	Rapgef4	-2.11778	0	7.78829	9.90607
1418582_at	Cbfa2t3	-2.11537	0	7.47852	9.59388
1451763_at	Cnga1	-2.11305	0	8.42353	10.5366
1421992_a_at	Igfbp4	-2.0986	0	7.97168	10.0703
1458683_at		-2.08433	0	6.34661	8.43094
1439036_a_at	Atp1b1	-2.07647	0	10.4167	12.4932
1445710_x_at	Duxbl	-2.06736	0	6.55189	8.61926
1448786_at	Plbd1	-2.0544	0	9.029	11.0834
1440865_at	Ifitm6	-2.04926	0	6.86512	8.91438
1443814_x_at	Ctsh	-2.04886	0	8.38692	10.4358
1433678_at	Pld4	-2.04334	0	7.26076	9.3041
1448698_at	Ccnd1	-2.02532	0	7.71726	9.74258
1449078_at	St3gal6	-2.01854	0	7.09868	9.11723
1452431_s_at	H2-Aa	-2.01749	0	9.92162	11.9391
1450648_s_at	H2-Ab1	-2.01328	0	11.0524	13.0657
1416225_at	Adh1	-1.99716	0	8.83752	10.8347
1434674_at		-1.99533	0	9.25706	11.2524
1425477_x_at		-1.99196	0	9.23009	11.222
1427094_at	Pole2	-1.99173	0	8.57527	10.567
1444647_at		-1.98664	0	6.66012	8.64676
1417420_at	Ccnd1	-1.98417	0	7.28803	9.2722
1451721_a_at	H2-Ab1	-1.98302	0	9.03947	11.0225
1418804_at	Sucnr1	-1.98078	0	5.91465	7.89543
1433944_at	Hectd2	-1.96896	0	6.42785	8.39681
1442811_at		-1.96528	0	7.54748	9.51276
1439203_at		-1.96525	0	8.70765	10.6729
1435903_at	Cd300a	-1.95157	0	7.03021	8.98178
1460036_at	Ap1s2	-1.9492	0	7.58541	9.53461
1417676_a_at	Ptpro	-1.94103	0	7.1595	9.10053
1415971_at	Marcks	-1.93754	0	7.37944	9.31698
1455170_at		-1.92617	0	8.19273	10.1189
1460245_at	Klrd1	-1.9191	0	7.38212	9.30122
1417153_at	Nacc2	-1.91862	0	6.44568	8.3643
1448110_at	Sema4a	-1.90979	0	8.88	10.7898
1457550_at		-1.90802	0	6.26671	8.17473
1439622_at	Rassf4	-1.89313	0	7.55286	9.44599
1451867_x_at	Arhgap6	-1.89116	0	6.99891	8.89007
1436907_at	Nav1	-1.89109	0	6.63479	8.52588
1437636_at		-1.88984	0.00019	8.07423	9.96407
1455015_at	Tbc1d9	-1.88819	0	6.27498	8.16317
1429390_at	Acpl2	-1.88692	0	8.79555	10.6825
1429764_at	Fam101b	-1.86906	0	9.55715	11.4262
1443104_at		-1.86778	0	6.5173	8.38508
1427076_at	Mpeg1	-1.86196	0	10.0329	11.8949
1446621_at		-1.85703	0	7.90091	9.75794
1443686_at	H2-DMb2	-1.8551	0	9.33536	11.1905
1422903_at	Ly86	-1.85241	0	9.20292	11.0553
1457633_x_at		-1.84665	0	6.29812	8.14477
1434601_at	Amigo2	-1.84273	0	6.78479	8.62752
1428043_a_at	Cmah	-1.84262	0	7.26298	9.10561
1460678_at	Klhdc2	-1.84234	0	9.36458	11.2069
1419695_at	St8sia1	-1.83146	0	7.99241	9.82387
1444040_at	Lair1	-1.82055	0	7.2305	9.05105
1437361_at		-1.82044	0	6.1825	8.00294
1452888_at	1110034G24Rik	-1.81983	0	8.08844	9.90827
1436423_at	Themis	-1.81948	0	9.50426	11.3237
1423754_at	Ifitm3	-1.81643	0	8.37455	10.191
1447602_x_at	Sulf2	-1.816	0	8.56403	10.38
1439247_at	Dock10	-1.81363	0	7.26711	9.08074
1434282_at	Ibtk	-1.81363	0	7.06114	8.87477
1437171_x_at	Gsn	-1.81344	0	8.96036	10.7738
1445031_at		-1.80718	0	6.54503	8.35221
1449455_at	Hck	-1.80703	0	8.04483	9.85186
1417590_at	Cyp27a1	-1.79542	0	7.47855	9.27397
1457786_at		-1.7935	0	6.5772	8.37069
1440842_at		-1.78663	0	8.3717	10.1583
1433104_at		-1.78334	0	6.75936	8.5427
1421299_a_at	Lef1	-1.76429	0	8.45505	10.2193
1452410_a_at	Fes	-1.76211	0	8.17774	9.93985
1446886_at		-1.75173	0	6.98962	8.74135
1437658_a_at		-1.74912	0	8.24626	9.99538
1425214_at	P2ry6	-1.74523	0	6.14941	7.89464
1424443_at	Tm6sf1	-1.72852	0	7.26847	8.99699
1456851_at		-1.72253	0	8.13776	9.86028
1425412_at	Nlrp3	-1.7207	0	6.66336	8.38406
1455635_at		-1.72023	0	7.47889	9.19912
1435559_at	Myo6	-1.71999	0	7.07962	8.79961
1434148_at	Tcf4	-1.71946	0	7.11611	8.83557
1445014_at		-1.71654	0	6.89402	8.61056
1456632_at	Bcl11a	-1.70786	0	6.30364	8.01149
1451310_a_at	Ctsl	-1.70471	0	9.05768	10.7624
1451335_at	Plac8	-1.70439	0	9.62462	11.329
1456603_at	Fam101b	-1.70292	0	10.9925	12.6955
1449076_x_at		-1.70012	0	7.30252	9.00264
1458525_at		-1.7	0	7.42495	9.12496
1415973_at	Marcks	-1.69637	0	7.42827	9.12464
1453244_at		-1.69584	0	7.66555	9.36139
1438439_at	Gpr171	-1.69095	0	9.3442	11.0351
1442959_at		-1.68788	0	6.77967	8.46755
1438271_at	Lpp	-1.6858	0	7.12194	8.80774
1426530_a_at	Klhl5	-1.68456	0	8.81427	10.4988
1423313_at	Pde7a	-1.68367	0	8.01882	9.70249
1442042_at		-1.67859	0	8.41786	10.0965
1431659_at		-1.67618	0	6.23641	7.91259
1425206_a_at	Ube3a	-1.67312	0	8.25345	9.92657
1441657_at		-1.65778	0	7.45597	9.11375
1453319_at		-1.65361	0	6.47714	8.13075
1443964_at	Tmie	-1.6526	0	7.3592	9.0118
1439736_at		-1.65139	0	8.62133	10.2727
1451817_at	Suv420h1	-1.65118	0	7.67959	9.33077
1449952_s_at	Prss30	-1.65009	0	6.81711	8.4672
1436491_at		-1.64964	0	10.204	11.8536
1430570_at	Kynu	-1.64906	0	6.221	7.87006
1434427_a_at	Rnf157	-1.64593	0	6.75362	8.39955
1416529_at	Emp1	-1.64563	0	6.74071	8.38634
1420919_at	Sgk3	-1.64433	0	8.99492	10.6393
1455747_at	Ggt5	-1.64407	0	6.70626	8.35032
1435323_a_at	Mboat1	-1.64392	0	8.16938	9.8133
1452714_at	Tanc1	-1.64285	0	7.63885	9.28169
1456312_x_at	Gsn	-1.64023	0	9.53591	11.1761
1417710_at	Mettl9	-1.63804	0	10.6632	12.3012
1422412_x_at		-1.63248	0	6.1938	7.82628
1451152_a_at	Atp1b1	-1.63148	0	10.9438	12.5753
1446745_at		-1.62688	0	8.75874	10.3856
1439863_at		-1.62535	0	7.49021	9.11556
1447830_s_at	Rgs2	-1.62379	0	10.384	12.0078
1456429_at		-1.62342	0	9.59059	11.214
1418843_at	Slc30a4	-1.62104	0	7.56283	9.18388
1436759_x_at	Cnn3	-1.61496	0	8.42998	10.0449
1427982_s_at	Syne2	-1.61291	0	7.24853	8.86144
1425482_s_at	Ankmy2	-1.61156	0	9.00956	10.6211
1455695_at	St8sia1	-1.60908	0	10.8188	12.4279
1449602_at		-1.60796	0	6.10594	7.7139
1424089_a_at	Tcf4	-1.60338	0	7.42914	9.03252
1419605_at	Clec10a	-1.60322	0	6.8993	8.50252
1455282_x_at	Alas1	-1.60181	0	7.16286	8.76468
1459923_at	Bex6	-1.59418	0	5.78324	7.37742
1437253_at	Fam116a	-1.59365	0	7.63895	9.23261
1426917_s_at	Scrn3	-1.59296	0	6.20394	7.7969
1438171_x_at	Mettl9	-1.59143	0	10.7617	12.3532
1444088_at		-1.58928	0	9.41798	11.0073
1421269_at	Ugcg	-1.58927	0	7.66992	9.25919
1441937_s_at	Pink1	-1.58798	0	7.77461	9.36259
1450681_at	Zfp143	-1.58776	0	7.12465	8.71241
1428909_at		-1.5871	0	11.8484	13.4355
1447502_at		-1.58707	0	5.66338	7.25045
1419248_at	Rgs2	-1.58659	0	10.8348	12.4214
1418453_a_at	Atp1b1	-1.57496	0	9.74548	11.3204
1425216_at	Ffar2	-1.57422	0	8.94753	10.5218
1447546_s_at		-1.57357	0	7.42991	9.00348
1451765_a_at	Entpd5	-1.56807	0	7.49832	9.06639
1449846_at	Ear1	-1.56785	0	8.01918	9.58703
1458080_at	Setx	-1.56745	0	5.8752	7.44265
1451604_a_at	Acvrl1	-1.56443	0	6.52229	8.08672
1442710_at		-1.56119	0	7.91085	9.47204
1450461_at	Tcf7	-1.56105	0	7.67673	9.23778
1446402_at		-1.55678	0	7.25732	8.8141
1439389_s_at	Myadm	-1.55627	0	7.81597	9.37224
1450933_at	Pde7a	-1.55601	0	8.42839	9.98441
1419585_at	Rp2h	-1.55074	0	6.21467	7.7654
1435807_at	Cdc42	-1.54117	0	8.02933	9.57051
1451486_at	Slc46a3	-1.54072	0	8.60852	10.1492
1420664_s_at	Procr	-1.54029	0	6.91862	8.45891
1426573_at	Me2	-1.53852	0	9.20709	10.7456
1441891_x_at	Elovl7	-1.53656	0	5.69402	7.23058
1457656_s_at		-1.53399	0	11.0854	12.6193
1435436_at	Epas1	-1.53355	0	8.06094	9.59449
1429432_at	Bat2l2	-1.53262	0	7.41933	8.95196
1434152_at	Apol7c	-1.5303	0	7.90303	9.43333
1455278_at		-1.52871	0	6.82827	8.35698
1456250_x_at	Tgfbi	-1.5277	0	8.44436	9.97206
1446412_at		-1.52505	0	6.15612	7.68117
1438125_at		-1.52442	0	9.10486	10.6293
1454762_at	Xkrx	-1.5241	0	7.52817	9.05226
1458701_at		-1.52241	0	7.49667	9.01908
1457072_at	Bcl11a	-1.52053	0	6.51056	8.03109
1438619_x_at	Zdhhc14	-1.5197	0	8.15326	9.67296
1424420_at	Ccpg1	-1.51911	0	8.96261	10.4817
1438471_at	Wtap	-1.51339	0	7.15383	8.66722
1440041_at		-1.50841	0	6.70598	8.2144
1422935_x_at	Cbx1	-1.50585	0	7.90221	9.40806
1441926_x_at	Tmie	-1.50487	0	7.83898	9.34385
1426395_s_at	Eif3j	-1.50465	0	7.50806	9.01271
1436499_at	Sgms1	-1.50402	0	10.9047	12.4087
1459398_at		-1.50377	0	8.20094	9.70471
1417804_at	Rasgrp2	-1.50354	0	8.17712	9.68066
1428071_at	1110038D17Rik	-1.50124	0	9.99256	11.4938
1417270_at	Wdr12	-1.49925	0	8.24323	9.74247
1440459_at	Setx	-1.49873	0	7.55936	9.05809
1417025_at	H2-Eb1	-1.49776	0	11.9693	13.4671
1437581_at	Zfp800	-1.49749	0	7.37736	8.87485
1426589_at	Gab3	-1.49046	0	7.55176	9.04222
1435313_at	Cd200r4	-1.49036	0	7.28939	8.77976
1421571_a_at	Ly6c1	-1.48928	0	11.3349	12.8241
1424091_at	Zfp868	-1.48657	0	7.28127	8.76784
1416996_at	Tbc1d8	-1.48377	0	7.59847	9.08224
1430303_at		-1.48265	0	7.0753	8.55796
1452348_s_at	Ifi204	-1.48025	0.00026	9.06083	10.5411
1448931_at	F2rl1	-1.47929	0	9.30627	10.7856
1440760_at		-1.46923	0	9.63676	11.106
1455570_x_at	Cnn3	-1.46764	0	8.71091	10.1785
1450786_x_at	Pdlim5	-1.46731	0	6.93311	8.40042
1431394_a_at	Lrrk2	-1.4636	0	7.12224	8.58584
1421408_at	Igsf6	-1.46321	0	6.94611	8.40932
1439044_at	Zfp354c	-1.46181	0	6.13561	7.59742
1439769_at		-1.45929	0	6.7032	8.16248
1424378_at	Ldlrap1	-1.45923	0	8.43664	9.89587
1428323_at	Gpd2	-1.45903	0	8.2165	9.67553
1428737_s_at	Gramd3	-1.45827	0	8.05215	9.51042
1456440_s_at	St8sia6	-1.45631	0	10.2399	11.6962
1435020_at		-1.45469	0	7.96745	9.42215
1435820_x_at	Ddr1	-1.45277	0	8.0543	9.50707
1442022_at	Themis	-1.45152	0	7.73133	9.18285
1453627_at		-1.45131	0	6.99653	8.44784
1443261_at		-1.45014	0	7.14748	8.59762
1449903_at	Crtam	-1.44873	0	7.95352	9.40225
1428283_at	Cyp2s1	-1.44793	0	8.01902	9.46695
1425742_a_at	Tsc22d1	-1.44509	0	8.71245	10.1576
1417152_at	Nacc2	-1.44257	0	7.32455	8.76711
1441843_s_at		-1.4414	0	6.79468	8.23609
1421547_at	Cd180	-1.44122	0	6.24982	7.69104
1436512_at	Arl4c	-1.44055	0	11.0777	12.5182
1442855_at		-1.43933	0	6.8552	8.29453
1450061_at	Enc1	-1.43803	0	9.40536	10.8434
1423890_x_at	Atp1b1	-1.43595	0	11.0881	12.524
1422891_at		-1.43519	1e-05	10.4538	11.889
1440458_at		-1.43422	0	6.56673	8.00095
1418216_at	Ggt5	-1.43284	0	7.69673	9.12956
1420621_a_at	App	-1.43216	0	7.59224	9.0244
1437074_at		-1.43192	0	7.37271	8.80463
1460244_at	Upb1	-1.42443	0	6.92895	8.35338
1458018_at		-1.42428	0	8.03848	9.46276
1421027_a_at	Mef2c	-1.42349	0	7.00765	8.43115
1426743_at	Appl2	-1.41863	0	10.0111	11.4298
1433530_at		-1.41799	0	9.521	10.939
1426850_a_at	Map2k6	-1.41728	0	7.62562	9.0429
1442426_at		-1.41673	0	7.57655	8.99327
1418638_at	H2-DMb1	-1.41383	0	7.44208	8.8559
1455805_x_at	Ccdc22	-1.41296	0	8.48132	9.89428
1429503_at	Fam69a	-1.4125	0	10.8035	12.216
1456791_at	Zfp800	-1.41171	0	8.70724	10.1189
1445376_at		-1.41129	0	6.5092	7.92048
1419194_s_at	Gmfg	-1.40866	0	11.9173	13.326
1425373_a_at	Psmg2	-1.4075	0	8.76058	10.1681
1436182_at	Satb1	-1.40691	0	10.8789	12.2858
1423590_at	Napsa	-1.40652	0	8.4983	9.90482
1422644_at	Sh3bgr	-1.40512	0	6.09553	7.50065
1460499_at		-1.40497	0	7.08379	8.48876
1452789_at	Snn	-1.40452	0	7.67252	9.07704
1419032_at	2610018G03Rik	-1.39917	0	9.23365	10.6328
1441115_at		-1.39837	0	8.46903	9.8674
1443533_at		-1.39554	0	8.97247	10.368
1449856_at	Rgs18	-1.39124	0	6.19859	7.58983
1425215_at	Ffar2	-1.39046	0	8.1957	9.58616
1437822_at		-1.38895	0	7.01727	8.40622
1458245_at	Susd1	-1.38783	0	7.20524	8.59307
1450241_a_at	Evi2a	-1.38445	0	9.72379	11.1082
1438031_at	Rasgrp3	-1.38425	0	7.22518	8.60944
1424431_at	Csgalnact2	-1.3831	0	8.38341	9.76651
1422115_a_at	Rpl13a	-1.38272	0	6.98718	8.3699
1458130_at		-1.38156	0	6.42491	7.80647
1458118_at		-1.38147	0	7.47955	8.86102
1420620_a_at	Rnf13	-1.38118	0	6.85058	8.23175
1455152_at	AI462493	-1.38073	0	9.89503	11.2758
1452013_at	Atp10a	-1.38059	0	7.15574	8.53633
1435840_x_at	chrNT_053651	-1.38004	0	6.94602	8.32606
1423059_at	Ptk2	-1.37936	0	7.04268	8.42204
1420401_a_at	Ramp3	-1.37893	0	8.06258	9.44151
1451363_a_at	Dennd2d	-1.37816	0	10.2973	11.6755
1440440_at		-1.37784	0	8.63839	10.0162
1438442_at		-1.37578	0	7.50724	8.88302
1442264_at		-1.37513	0	8.86294	10.2381
1443906_at	Cd55	-1.37495	0	7.84889	9.22384
1435640_x_at		-1.37418	0	9.8448	11.219
1448123_s_at	Tgfbi	-1.37313	0	7.98676	9.35989
1451862_a_at	Prf1	-1.37291	0	8.41408	9.78699
1455885_at	Amz1	-1.37275	0	6.6435	8.01625
1429568_x_at	Ube2f	-1.37133	0	9.44688	10.8182
1446365_at		-1.37109	0	8.02744	9.39853
1428579_at	Fmnl2	-1.36757	0	6.95558	8.32315
1436918_at		-1.36567	0	9.6003	10.966
1441546_at		-1.36495	0	8.36392	9.72887
1435584_at	A630033H20Rik	-1.36406	0	6.95252	8.31658
1439981_at		-1.36381	0	9.84659	11.2104
1421214_at	Cmah	-1.36275	0	8.74429	10.107
1460126_at		-1.35776	0	8.89267	10.2504
1456403_at	Pag1	-1.35726	0	7.62788	8.98514
1424264_at	Med6	-1.35591	0	6.88464	8.24055
1440388_at		-1.3546	0	7.88345	9.23805
1425060_s_at	Clip1	-1.35294	0	6.87514	8.22808
1449750_at		-1.35229	0	8.29302	9.64531
1457104_at		-1.35081	0	5.92082	7.27163
1423421_at	Ankrd49	-1.34863	0	7.04585	8.39448
1426626_at	Gtf2f2	-1.3484	0	7.87889	9.2273
1424924_at	Sec63	-1.34767	0	8.37779	9.72546
1428568_at	B230217C12Rik	-1.34748	0	6.67589	8.02337
1447314_at		-1.34702	0	8.32526	9.67228
1438824_at	Slc20a1	-1.34652	5e-05	7.43809	8.78461
1429927_at		-1.34639	0	6.52009	7.86648
1442945_at		-1.34509	0	6.54174	7.88683
1417069_a_at	Gmfb	-1.34447	0	7.37355	8.71802
1425538_x_at	Ceacam1	-1.34271	0	6.24568	7.58839
1427938_at	Mycbp	-1.34176	0	7.926	9.26776
1441956_s_at		-1.34098	0	8.54415	9.88513
1444009_at	Rassf4	-1.34089	0	7.04073	8.38162
1438051_at	Ttc14	-1.34029	0	6.55059	7.89088
1417434_at	Gpd2	-1.33918	0	9.7022	11.0414
1436398_at		-1.33839	0	10.4758	11.8142
1444644_x_at	Tatdn1	-1.33664	0	8.05277	9.38941
1430833_at		-1.33648	0	7.92186	9.25834
1430172_a_at	Cyp4f16	-1.33593	0	6.14776	7.48369
1435836_at	Pdk1	-1.33508	0	9.60644	10.9415
1433761_at	Pde4dip	-1.33418	0	8.13264	9.46681
1456424_s_at	Pltp	-1.33027	0	8.43602	9.76628
1416498_at	Ppic	-1.33003	0	9.1875	10.5175
1451584_at	Havcr2	-1.32979	0	7.25268	8.58247
1443144_at		-1.32876	0	6.80509	8.13385
1422861_s_at	Pdlim5	-1.32828	0	6.34991	7.67819
1439241_x_at	Srd5a3	-1.32781	0	10.1675	11.4953
1458051_at		-1.32765	0	7.42544	8.75309
1446345_at		-1.32372	0	8.03508	9.3588
1422476_at	Ifi30	-1.32314	0	10.9302	12.2533
1460623_at		-1.32261	0	9.79544	11.1181
1431098_at	Clip1	-1.32239	0	8.13656	9.45895
1448485_at	Ggt1	-1.32236	0	7.43503	8.75739
1421139_a_at	Zfp386	-1.32188	0	7.20374	8.52562
1439272_at	Lcorl	-1.32103	0	7.43123	8.75225
1417419_at	Ccnd1	-1.31852	0	7.50806	8.82658
1450650_at	Myo10	-1.31811	0	7.07442	8.39254
1422837_at	Scel	-1.3168	0	6.41342	7.73022
1420398_at	Rgs18	-1.31587	0	6.20677	7.52264
1454751_at	Mettl14	-1.31379	0	8.77856	10.0923
1439075_at	Polr3f	-1.31299	0	7.06689	8.37988
1416514_a_at	Fscn1	-1.31081	0	8.59917	9.90997
1434216_a_at	Nudt19	-1.31067	0	9.37356	10.6842
1444735_at	Znrf2	-1.31025	0	8.6758	9.98605
1416398_at	Mesdc1	-1.30903	0	6.29889	7.60792
1440790_x_at		-1.30899	0	6.19024	7.49923
1438932_at		-1.30821	0	8.36608	9.67429
1430612_at	1810033B17Rik	-1.3079	0	7.6318	8.9397
1456685_at	Nsg2	-1.3076	0	9.04203	10.3496
1427545_at	Scml4	-1.3071	0	7.39777	8.70487
1416543_at	Nfe2l2	-1.30481	0	9.8912	11.196
1427771_x_at	Itgb1	-1.30427	0	6.811	8.11527
1452385_at		-1.30233	0	7.43441	8.73674
1440282_at	Tulp4	-1.30194	0	6.13144	7.43338
1451103_at	Haus4	-1.30189	0	8.5572	9.85909
1444420_at		-1.29749	0	7.13358	8.43107
1441887_x_at	Gm6377	-1.29606	0	5.77577	7.07183
1450258_a_at	Elavl4	-1.29603	0	6.34739	7.64342
1437212_at	Zfp383	-1.29559	0	6.15276	7.44834
1423564_a_at	Paics	-1.29492	0	11.3629	12.6578
1427809_at		-1.29256	0	6.71486	8.00742
1449292_at	Rb1cc1	-1.2915	0	7.35214	8.64364
1455680_at	Kpna4	-1.29034	0	10.5169	11.8072
1425270_at	Kif1b	-1.28759	0	7.63441	8.922
1431114_at		-1.28538	0	6.19814	7.48352
1429284_at	Mobkl2b	-1.28507	0	6.49902	7.78408
1449746_s_at		-1.28261	0	7.41874	8.70135
1443818_at		-1.28103	0	8.52144	9.80247
1438160_x_at	Slco4a1	-1.28098	0	7.75535	9.03633
1437516_at	Zfp800	-1.27971	0	7.67197	8.95168
1424300_at	Gemin6	-1.27925	0	8.52241	9.80166
1458376_at		-1.27894	0	8.30873	9.58767
1427427_at	Ryr3	-1.2776	0	8.16524	9.44284
1445322_x_at		-1.27695	0	8.02259	9.29954
1427041_at	BC013712	-1.27648	0	8.60506	9.88154
1425814_a_at	Calcrl	-1.27599	0	8.863	10.139
1424895_at	Gpsm2	-1.27449	0	7.59511	8.86959
1425785_a_at	Txk	-1.27373	0	9.43024	10.704
1442804_at	Fgr	-1.27311	0	8.25485	9.52796
1449188_at	Midn	-1.27277	0	8.82636	10.0991
1438858_x_at		-1.27258	0	12.5475	13.8201
1416259_at	Pex12	-1.27102	0	7.92767	9.19869
1454654_at	Dirc2	-1.26764	0	8.51712	9.78476
1460407_at	Spib	-1.26743	0	7.6783	8.94573
1446224_at		-1.2659	0	6.85815	8.12405
1419359_at	Hexim1	-1.26505	0	8.35071	9.61576
1429096_at		-1.2647	0	7.72774	8.99245
1427417_at	Scml4	-1.26372	0	8.92106	10.1848
1434980_at	Pik3r5	-1.26247	0	10.1671	11.4296
1426123_a_at	Rrbp1	-1.26246	0	7.32894	8.5914
1438957_x_at	Cds2	-1.2617	0	9.87264	11.1343
1422478_a_at	Acss2	-1.26122	0	9.55215	10.8134
1450632_at	Rhoa	-1.26063	0	9.93162	11.1922
1455425_at	Tet1	-1.25967	0	7.36065	8.62032
1425281_a_at	Tsc22d3	-1.25929	0	9.60745	10.8667
1428573_at	Chn2	-1.25389	0	7.33918	8.59307
1431340_a_at		-1.25311	0	6.95192	8.20503
1449079_s_at	St3gal6	-1.25295	0	7.71124	8.96419
1434473_at	Slc16a5	-1.25277	0	8.25961	9.51238
1459292_at		-1.25254	0	7.42967	8.6822
1430147_a_at	Taf1d	-1.25132	0	7.53806	8.78938
1446484_at		-1.25041	0	6.10423	7.35464
1456857_at	1500011B03Rik	-1.25036	0	9.56415	10.8145
1417277_at	Cyp4f16	-1.24909	0	8.74115	9.99024
1435293_at	Adam22	-1.2486	0	7.44577	8.69438
1448748_at	Plek	-1.24782	0	8.69668	9.9445
1439775_at	Brwd3	-1.24682	0	7.12891	8.37573
1455646_at		-1.24676	0	9.59142	10.8382
1460588_at		-1.24671	0	6.53665	7.78337
1447946_at	Adam23	-1.24637	0	6.82494	8.07131
1419538_at	Flt3	-1.24287	0	8.3753	9.61817
1444556_at		-1.24262	0	9.22732	10.4699
1439819_at		-1.24247	0	7.96091	9.20338
1449972_s_at	BC018101	-1.24072	0	8.48361	9.72433
1434754_at	Rap1gap2	-1.23946	0	8.31986	9.55932
1444858_at		-1.23939	0	6.59126	7.83065
1434955_at	March1	-1.23905	0	6.47209	7.71114
1458295_at		-1.23837	0	6.33095	7.56932
1423466_at	Ccr7	-1.23814	0	11.4601	12.6983
1427342_at	Fastkd1	-1.23757	0	7.6943	8.93188
1443222_at		-1.23755	0	7.31035	8.5479
1459760_at		-1.23641	0	7.32505	8.56146
1456345_at		-1.2364	0	6.98708	8.22347
1423536_at	Strn3	-1.23638	0	7.92465	9.16103
1431374_at		-1.23558	0	6.91012	8.1457
1443790_x_at		-1.23529	0	6.78439	8.01969
1457923_at		-1.23405	0	6.58773	7.82177
1447479_at		-1.23215	0	7.09252	8.32467
1452514_a_at	Kit	-1.23136	0	7.42977	8.66113
1436836_x_at	Cnn3	-1.23053	0	9.81867	11.0492
1446570_at		-1.22888	0	7.995	9.22388
1426576_at	Sgms1	-1.22873	0	8.17797	9.4067
1433457_s_at	Grsf1	-1.22676	0	8.50397	9.73073
1434537_at	Slco3a1	-1.22647	0	8.86952	10.096
1443932_at	Klhdc1	-1.22624	0	9.01238	10.2386
1426183_a_at	Cd209d	-1.22602	0	7.34727	8.5733
1436991_x_at	Gsn	-1.22447	0	9.29158	10.516
1429717_at	Ipo11	-1.22143	0	6.81414	8.03557
1429038_at	Dda1	-1.2209	0	8.26835	9.48925
1422272_at	Phxr4	-1.22072	0	8.47121	9.69194
1416008_at	Satb1	-1.21978	0	12.9362	14.156
1440188_at		-1.21967	0	9.70226	10.9219
1450545_a_at	Dntt	-1.21958	0	7.35782	8.5774
1429712_at	Gm14440	-1.21813	0	7.30447	8.5226
1438239_at		-1.21424	0	8.22044	9.43468
1423319_at	Hhex	-1.2136	0	7.78986	9.00346
1426172_a_at	Cd209a	-1.21242	0	7.332	8.54442
1454971_x_at	Tsc22d1	-1.21191	0	9.99983	11.2118
1437602_at	Fam71b	-1.21167	0	6.11821	7.32988
1450334_at	Il21	-1.21095	0	7.48082	8.69176
1442120_at		-1.21088	0	7.15264	8.36352
1445759_at		-1.21083	0	7.02906	8.23989
1440690_at		-1.21022	0	7.45518	8.6654
1429767_at		-1.20996	0	7.38926	8.59922
1428077_at	Tmem163	-1.20882	0	6.73291	7.94173
1448781_at	Nab1	-1.20763	0	8.92994	10.1376
1443687_x_at	H2-DMb2	-1.20712	0	9.93141	11.1385
1418389_at	2810453I06Rik	-1.20711	0	7.59579	8.8029
1423768_at	Unc93b1	-1.20693	0	8.2845	9.49143
1437065_at	Zbtb20	-1.20549	0	7.39889	8.60439
1458608_at		-1.20443	0	7.35865	8.56308
1424588_at	Srgap3	-1.20182	0	7.41186	8.61369
1449437_at	D6Wsu163e	-1.20093	0	8.70021	9.90114
1436994_a_at	Hist1h1c	-1.20045	0	8.55683	9.75728
1431894_at		-1.19626	0	8.37311	9.56937
1460735_at	Svil	-1.19605	0	9.92444	11.1205
1434402_at	Samd8	-1.19157	0	8.10224	9.29382
1429582_at	Nacc2	-1.18997	0	6.60358	7.79355
1449991_at	Cd244	-1.18791	0	7.19117	8.37908
1417171_at	Itk	-1.18698	0	12.0625	13.2495
1420703_at	Csf2ra	-1.18652	0	6.80858	7.99509
1454905_at	Ibtk	-1.18617	0	9.96533	11.1515
1432962_at		-1.185	0	8.64265	9.82765
1448471_a_at	Ctla2a	-1.1843	0	8.13692	9.32123
1428585_at	Actn1	-1.18423	0	11.7301	12.9144
1427934_at		-1.18169	0	9.84059	11.0223
1433759_at	Dpy19l1	-1.18084	0	8.48671	9.66755
1433428_x_at	Tgm2	-1.17736	0	8.70171	9.87908
1454806_at	Fam49a	-1.1769	0	9.16517	10.3421
1424426_at	Mtap	-1.17665	0	8.28491	9.46156
1419686_at	Tsga14	-1.17613	0	7.76153	8.93766
1434929_at	BC035044	-1.17418	0	8.01568	9.18986
1429879_at	0610037L13Rik	-1.17398	0	8.09836	9.27234
1422645_at	Hfe	-1.17359	0	7.44298	8.61657
1439626_at		-1.17348	0	7.04065	8.21413
1458290_at		-1.17	0	7.94645	9.11645
1457304_at		-1.16997	0	8.16888	9.33884
1429264_at		-1.16958	0	9.52927	10.6989
1443314_at		-1.16942	0	8.03311	9.20253
1418762_at	Cd55	-1.16846	0	8.68402	9.85248
1445081_at	Scai	-1.1682	0	7.14329	8.31148
1422013_at	Clec4a2	-1.16726	0	7.0492	8.21646
1443114_at		-1.16568	0	7.29497	8.46065
1435378_at		-1.16422	0	7.8852	9.04941
1421057_at	Dnase1l3	-1.16303	0	7.38036	8.5434
1445210_at		-1.16284	0	7.636	8.79884
1441216_at		-1.16268	0	7.7282	8.89088
1436570_at	Pag1	-1.15937	0	12.4856	13.645
1447286_at		-1.1583	0	8.35806	9.51636
1456822_at		-1.15644	0	7.72064	8.87708
1450494_x_at	Ceacam1	-1.15559	0	6.60824	7.76383
1423804_a_at	Idi1	-1.15478	0	8.75355	9.90833
1447854_s_at	Hist2h2be	-1.15349	0	10.199	11.3525
1460682_s_at	Ceacam1	-1.1534	0	7.1125	8.2659
1452148_at	Lrpap1	-1.1529	0	7.75617	8.90907
1435333_at	Ndufaf4	-1.15239	0	7.86092	9.01331
1456700_x_at	Marcks	-1.15224	0	9.72139	10.8736
1419385_a_at	Ubqln1	-1.15177	0	6.84594	7.99771
1448355_at	Prss16	-1.15102	0	6.60333	7.75435
1441775_at		-1.14983	0	7.01711	8.16694
1440396_at		-1.14748	0	6.43312	7.5806
1446357_at		-1.14655	0	7.32858	8.47513
1456955_at		-1.14655	0	8.63476	9.78131
1457489_at		-1.14652	0	7.80683	8.95335
1451148_at	Pink1	-1.14626	0	9.93971	11.086
1417377_at	Cadm1	-1.14607	0	6.93661	8.08268
1445427_at		-1.14514	0	8.05414	9.19928
1459856_at		-1.14455	0	6.39047	7.53502
1417088_at	Zfp346	-1.1443	0	9.39841	10.5427
1438755_at		-1.14275	0	8.32506	9.46781
1452246_at	Ostf1	-1.14203	0	10.0771	11.2192
1434149_at	Tcf4	-1.14099	0	6.12738	7.26837
1457900_at	Ascc3	-1.13796	0	7.56783	8.7058
1434105_at	Epm2aip1	-1.13752	0	9.6048	10.7423
1443023_at		-1.13567	0	6.518	7.65367
1457649_x_at		-1.13477	0	6.99158	8.12635
1422533_at	Cyp51	-1.13463	0	7.84795	8.98258
1448995_at	Pf4	-1.13313	0	6.62739	7.76053
1430129_a_at	Commd8	-1.13191	0	10.3445	11.4764
1459143_at		-1.13173	0	7.034	8.16573
1435708_at		-1.13151	0	7.26926	8.40077
1431440_at		-1.13135	0	6.1415	7.27285
1417430_at	Cdr2	-1.12933	0	8.51197	9.6413
1416007_at	Satb1	-1.12852	0	12.2392	13.3677
1444337_at		-1.12796	0	8.57935	9.70731
1458083_at		-1.12711	0	8.00871	9.13582
1442839_at		-1.1268	0	6.24426	7.37106
1423361_at	Yme1l1	-1.12664	0	9.84688	10.9735
1457390_at		-1.12638	0	7.9927	9.11908
1451767_at	Ncf1	-1.12588	0	6.59133	7.71721
1452402_at		-1.12477	0	8.2553	9.38008
1460055_at		-1.12443	0	7.25936	8.38379
1435536_at	Ddi2	-1.12387	0	9.48623	10.6101
1431355_s_at		-1.12335	0	9.73002	10.8534
1456204_at	2010107H07Rik	-1.12332	0	10.6831	11.8064
1460369_at	BC003267	-1.123	0	7.57171	8.69472
1449164_at	Cd68	-1.12298	0	7.89867	9.02165
1418612_at	Slfn1	-1.12286	0	9.54092	10.6638
1435554_at	Tmcc3	-1.12214	0	7.66042	8.78256
1438831_at		-1.12158	0	8.54964	9.67122
1453796_a_at	Ergic2	-1.12141	0	8.17514	9.29655
1418960_at		-1.12046	0	10.1701	11.2905
1417638_at	Lefty1	-1.11986	0	6.89086	8.01072
1447426_at		-1.11863	0	6.56497	7.6836
1454765_at	Gtf3c3	-1.11834	0	8.56342	9.68177
1451780_at	Blnk	-1.11834	0	7.82241	8.94075
1456126_at	Malt1	-1.1183	0	9.89267	11.011
1435457_at	Pdzd4	-1.11651	0	6.7438	7.86032
1419744_at	H2-DMb2	-1.11594	0	7.31983	8.43577
1456116_at		-1.11512	0	6.94153	8.05665
1437051_at	Dffb	-1.11507	0	8.32847	9.44354
1460283_at	Mefv	-1.11447	0	7.16808	8.28254
1438030_at	Rasgrp3	-1.11424	0	7.19323	8.30747
1427475_a_at	Pdlim5	-1.11419	0	10.185	11.2992
1440464_at		-1.11379	0	7.557	8.67079
1416985_at	Sirpa	-1.11284	0	7.80261	8.91545
1458274_at	Zfp69	-1.11191	0	7.87892	8.99083
1434405_at	Fnip1	-1.11173	0	8.39194	9.50367
1456028_x_at	Marcks	-1.11142	0	7.66027	8.77169
1451574_at	Bcl9	-1.11105	0	6.68514	7.79618
1433859_at	Ino80c	-1.11094	0	8.58302	9.69395
1442750_at		-1.1107	0	7.56762	8.67832
1416724_x_at	Tcf4	-1.11032	0	8.26464	9.37496
1434245_a_at	Cybasc3	-1.10875	0	11.1173	12.2261
1450895_a_at	chr12	-1.10783	0	8.13829	9.24611
1416319_at	Adk	-1.10743	0	9.00347	10.1109
1427932_s_at		-1.10617	0	13.3157	14.4219
1425713_a_at	Rnf146	-1.10513	0	7.74573	8.85086
1441888_x_at		-1.10366	0	8.18083	9.28449
1419481_at	Sell	-1.10316	0	11.9106	13.0137
1457469_at		-1.10311	0	7.18964	8.29274
1451804_a_at	Lrrc16a	-1.10295	0	6.0762	7.17915
1459321_at		-1.10103	0	7.73344	8.83447
1425718_a_at	Ivns1abp	-1.09968	0	10.9286	12.0283
1424706_at	Zfp51	-1.09899	0	8.35639	9.45539
1428725_at	Pias2	-1.09717	0	8.02665	9.12382
1451122_at	Idi1	-1.09707	0	9.40212	10.4992
1434061_at	Rp2h	-1.09591	0	8.32276	9.41867
1427994_at	Cd300lf	-1.09582	0	8.3393	9.43512
1425087_at		-1.09578	0	7.71108	8.80685
1453238_s_at		-1.09491	0	13.1692	14.2641
1458038_at		-1.09479	0	8.38958	9.48437
1437045_at		-1.09422	0	7.6425	8.73672
1442276_at		-1.09409	0	6.22388	7.31797
1446919_at	Zfp873	-1.09359	0	6.91467	8.00826
1428502_at	Actr6	-1.09149	0	9.80579	10.8973
1438700_at	Fnbp4	-1.09133	0	8.33048	9.42182
1424512_a_at	Txndc9	-1.09123	0	8.9883	10.0795
1455735_at	Ap1s3	-1.09069	0	8.67482	9.76551
1433515_s_at	Etnk1	-1.0898	0	7.1008	8.19061
1421268_at	Ugcg	-1.08873	0	9.7763	10.865
1451562_at	A2ld1	-1.08862	0	7.07071	8.15933
1454945_at	Cep97	-1.08854	0	9.30883	10.3974
1435374_at		-1.08838	0	8.88805	9.97642
1437242_at	Ttll12	-1.08793	0	8.51133	9.59926
1425245_a_at	Rgs11	-1.08786	0	7.74603	8.83389
1438798_at	4931406P16Rik	-1.08773	0	8.30771	9.39544
1443435_at		-1.08746	0	9.7058	10.7933
1429810_at		-1.08667	0	9.08767	10.1743
1434716_at	Havcr1	-1.08656	0	7.56485	8.65141
1425537_at	Ppm1a	-1.08624	0	8.28167	9.3679
1452054_at	Ube2w	-1.08615	0	7.53561	8.62176
1442126_at		-1.08576	0	8.35683	9.44259
1436131_at	Siglech	-1.08554	0	8.05323	9.13876
1456504_at	Zfp182	-1.08417	0	8.18488	9.26905
1424852_at	Mef2c	-1.0841	0	8.27192	9.35602
1422824_s_at	Eps8	-1.08316	0	5.87905	6.96221
1428530_x_at	Rps24	-1.0829	0	12.5883	13.6712
1459871_x_at		-1.0826	0	8.06779	9.15039
1451318_a_at	Lyn	-1.0815	0	9.95886	11.0404
1455969_at	Nudt15	-1.07985	0	7.32426	8.40411
1448922_at	Dusp19	-1.0782	0	7.54345	8.62166
1446802_at		-1.07805	0	8.208	9.28605
1449263_at	Ufm1	-1.07748	0	8.58797	9.66545
1453016_at	Hspb11	-1.07674	0	9.95729	11.034
1419162_s_at	Dnajc3	-1.07614	0	8.86462	9.94076
1434974_at		-1.07441	0	8.3315	9.40591
1442254_at		-1.07436	0	8.54561	9.61997
1455565_at		-1.07426	0	7.37465	8.44891
1440274_at		-1.07418	0	7.21732	8.2915
1444718_at	Treml2	-1.07381	0	7.056	8.12981
1442030_at		-1.07363	0	6.77345	7.84708
1431132_x_at		-1.07356	0	9.43118	10.5047
1438046_at	AU019823	-1.07287	0	7.43768	8.51055
1420908_at	Cd2ap	-1.07283	0	6.82618	7.89902
1428629_at	Zfp518a	-1.0715	0	8.19829	9.26978
1439123_at		-1.07071	0	8.95218	10.0229
1438906_at		-1.07057	0	9.19641	10.267
1447977_x_at	Gm4631	-1.07015	0	8.74412	9.81427
1453837_at	Fam65b	-1.06913	0	10.1277	11.1968
1424733_at	P2ry14	-1.06901	0	6.98906	8.05807
1440717_at		-1.06756	0	7.61944	8.687
1438186_at		-1.06731	0	7.11686	8.18418
1450906_at	Plxnc1	-1.0673	0	6.75017	7.81747
1428339_at		-1.06639	0	8.84508	9.91147
1448113_at	Stmn1	-1.06554	0	7.42948	8.49502
1435562_at	Pdzd8	-1.06483	0	6.98482	8.04965
1436750_a_at	Oxct1	-1.06438	0	10.7097	11.7741
1416800_at	Trpm7	-1.06436	0	7.6533	8.71766
1429881_at	Arhgap15	-1.0641	0	9.98329	11.0474
1424641_a_at	Thoc1	-1.06377	0	10.4707	11.5344
1415784_at	Vps35	-1.06376	0	7.10617	8.16993
1428652_at	0610010F05Rik	-1.06374	0	7.06874	8.13248
1426780_at	Atg14	-1.06337	0	8.3368	9.40017
1456878_at	AI646023	-1.0616	0	5.97006	7.03166
1445861_at		-1.0604	0	7.31791	8.37831
1417874_at	Tmem9b	-1.06011	0	10.1643	11.2244
1459649_at		-1.05998	0	6.4937	7.55367
1424567_at	Tspan2	-1.05979	0	6.11332	7.17311
1444750_at		-1.0596	0	7.97397	9.03357
1459104_at		-1.05881	0	7.59303	8.65184
1437350_at	Ovca2	-1.05856	0	8.19518	9.25374
1423748_at	Pdk1	-1.05836	0	11.8731	12.9315
1458912_at		-1.05831	0	8.06341	9.12172
1436134_at	Scn2b	-1.05829	0	5.94676	7.00505
1451077_at	Rpl5	-1.05808	0	8.38859	9.44667
1455433_at	3110048L19Rik	-1.05705	0	8.40047	9.45752
1442939_at	Rif1	-1.05643	0	8.06853	9.12496
1445517_at		-1.05543	0	8.68192	9.73735
1429961_at	1700021C14Rik	-1.0551	0	6.53761	7.5927
1442964_at		-1.05509	0	7.13541	8.19049
1452821_at	Tial1	-1.05444	0	8.17458	9.22902
1451146_at	Zfp386	-1.05427	0	9.19861	10.2529
1442269_at		-1.05281	0	6.86862	7.92143
1453949_s_at	Lypla1	-1.05214	0	8.05685	9.10899
1416253_at	Cdkn2d	-1.05128	0	9.31897	10.3703
1444057_at		-1.05058	0	8.42339	9.47398
1415993_at	Sqle	-1.04907	0	9.56358	10.6127
1429571_a_at	Spaca1	-1.04676	0	6.54611	7.59287
1453788_at		-1.04674	0	7.33865	8.38539
1427912_at	Cbr3	-1.04673	0	7.03244	8.07917
1428592_s_at	Usp38	-1.04664	0	9.02132	10.068
1452154_at	Iars	-1.04612	0	7.77232	8.81844
1416313_at	Mllt11	-1.04505	0	9.45465	10.4997
1423450_a_at	Hs3st1	-1.04486	0	6.50192	7.54678
1443547_at		-1.04366	0	7.48362	8.52728
1455331_at	Plekhm3	-1.04305	0	8.48035	9.5234
1460134_at		-1.04293	0	9.06136	10.1043
1448201_at	Sfrp2	-1.04245	0	6.33676	7.37921
1434941_s_at	Esf1	-1.04196	0	9.03495	10.0769
1429332_at		-1.04093	0	7.07608	8.11701
1454703_x_at		-1.04023	0	8.33067	9.37089
1423325_at	Pnn	-1.04008	0	9.18409	10.2242
1437745_at	Chd7	-1.03929	0	9.60192	10.6412
1434424_at	Mfsd7b	-1.03858	0	10.4122	11.4507
1417424_at	Ier3ip1	-1.03846	0	9.25541	10.2939
1450870_at	Rala	-1.03712	0	7.52817	8.56529
1419907_s_at	Fcrla	-1.03678	0	7.50471	8.54149
1454734_at	Lef1	-1.03613	0	11.0187	12.0548
1447804_x_at		-1.03588	3e-05	7.67317	8.70905
1427319_at	A230046K03Rik	-1.03529	0	9.5357	10.571
1441576_at		-1.03456	0	7.33538	8.36994
1457796_at		-1.03444	0	6.2392	7.27364
1443772_at		-1.03441	0	9.33459	10.369
1433460_at	Ttc7b	-1.0342	0	7.173	8.2072
1459373_at		-1.03409	0	7.28918	8.32327
1433839_at	Nars2	-1.03364	0	8.74871	9.78235
1439344_at		-1.03278	0	8.51014	9.54291
1427500_at		-1.03267	0	7.14695	8.17963
1438819_at	Nab1	-1.03063	0	6.88727	7.9179
1456870_at	Rasal3	-1.02989	0	8.99424	10.0241
1454955_at	Ipo7	-1.02966	0	10.3761	11.4058
1416132_at	Efr3a	-1.02873	0	8.00205	9.03078
1425682_a_at	Tprkb	-1.028	0	8.47652	9.50452
1441789_at		-1.02689	0	7.00271	8.0296
1456913_at		-1.0262	0	8.81921	9.84541
1437828_s_at	Wdr46	-1.02588	0	11.2715	12.2974
1442770_at	Zfp652	-1.02531	0	6.03135	7.05666
1437375_at	Rfx3	-1.02468	0	8.61076	9.63544
1424988_at	Mylip	-1.02438	0	11.2126	12.237
1460455_at	Ubr3	-1.0226	0	8.62318	9.64578
1458915_at		-1.02198	0	8.78665	9.80863
1416769_s_at	Atp6v0b	-1.02193	0	9.08506	10.107
1435702_s_at	Ywhae	-1.02187	0	8.54861	9.57047
1428861_at	Filip1l	-1.02147	0	10.3706	11.3921
1455724_at	Prrg1	-1.02041	0	7.16318	8.1836
1438975_x_at	Zdhhc14	-1.01949	0	8.41353	9.43302
1457019_s_at		-1.01929	0	8.98817	10.0075
1421014_a_at	Clybl	-1.01905	0	6.6118	7.63085
1447272_s_at	Atp10a	-1.01877	0	8.00467	9.02344
1447266_at		-1.01836	0	7.13438	8.15274
1430051_at	4930486L24Rik	-1.018	0	7.69324	8.71124
1449259_at	Rab3d	-1.01795	0	8.42406	9.44201
1423447_at	Clpx	-1.01792	0	9.35838	10.3763
1448824_at	Ube2j1	-1.01741	0	7.79476	8.81217
1444034_at		-1.0172	0	6.18482	7.20202
1441263_a_at	A930005H10Rik	-1.01617	0	9.21553	10.2317
1452610_at		-1.01409	0	7.79755	8.81164
1422748_at	Zeb2	-1.01295	0	6.14118	7.15413
1416267_at	Scoc	-1.01104	0	7.26342	8.27447
1417149_at	P4ha2	-1.01002	0	6.27367	7.28368
1433804_at	Jak1	-1.00986	0	9.88705	10.8969
1449642_at		-1.00971	0	6.72989	7.73961
1423091_a_at	Gpm6b	-1.00967	0	9.06715	10.0768
1432094_a_at	Ccdc132	-1.00798	0	8.1002	9.10818
1444732_at		-1.0076	0	7.40718	8.41478
1428490_at		-1.00728	0	9.22827	10.2355
1457797_at		-1.007	0	6.24471	7.25171
1443109_at		-1.00657	0	8.2328	9.23937
1450405_at	Mrpl19	-1.00648	0	7.71892	8.72541
1431047_at	Chd6	-1.00577	0	6.5402	7.54597
1456467_s_at	Nlk	-1.0055	0	10.2889	11.2944
1456494_a_at	Trim30a	-1.005	0	8.60244	9.60744
1457709_a_at		-1.00441	0	9.75341	10.7578
1448958_at	Tor1aip2	-1.00423	0	6.56885	7.57308
1452949_at	Polr3b	-1.00405	0	8.19156	9.19561
1446098_at		-1.004	0	6.94248	7.94648
1452497_a_at	Nfatc3	-1.00296	0	9.72212	10.7251
1444856_at		-1.00296	0	9.11761	10.1206
1440183_x_at	2810002N01Rik	-1.00277	0	8.8505	9.85327
1425930_a_at	Mlx	-1.00093	0	7.72364	8.72457
1421874_a_at	Mrps23	-1.00076	0	7.8307	8.83146
1451526_at	Arhgap12	-1.00067	0	7.45208	8.45275
1439768_x_at	Sema4f	-1.00056	0	9.34664	10.3472
1442513_at	BC016423	-1.00047	0	8.89182	9.89229
1417646_a_at	Snx5	-1.00038	0	11.5958	12.5962
1427655_a_at		-1.00031	0	8.00517	9.00547
1440461_at		-1	0	9.92411	10.9241
1456914_at		-0.99993	0	7.49971	8.49964
1446770_at		-0.99976	0	8.69203	9.69179
1430485_at		-0.99895	3e-05	7.56585	8.5648
1422875_at	Cd84	-0.99803	0	10.3076	11.3056
1436999_at	Pid1	-0.9977	0	6.99688	7.99458
1426551_at	Sidt1	-0.9974	0	8.16082	9.15822
1428679_s_at	0610010K14Rik	-0.99698	0	9.05826	10.0552
1446567_at		-0.99669	0	9.77561	10.7723
1441969_at	Trim36	-0.99659	0	7.51327	8.50986
1436317_at	Pgap1	-0.99567	0	7.80783	8.8035
1418809_at	Pira2	-0.99439	0	6.44424	7.43863
1437034_x_at		-0.99437	0	6.59068	7.58505
1437431_at		-0.99371	0	7.43058	8.42428
1428440_at	Slc25a12	-0.99328	0	11.0248	12.0181
1442636_at		-0.99309	0	6.39689	7.38998
1456357_at	Scai	-0.99304	0	9.10973	10.1028
1427037_at	Eif4g1	-0.99278	0	8.35911	9.35188
1441482_at		-0.9924	0	8.3127	9.3051
1439917_at	Pdzd8	-0.99147	0	7.69792	8.6894
1453348_at		-0.99111	0	6.30094	7.29205
1440938_at	Treml2	-0.99049	0	9.63811	10.6286
1424413_at	Ogfrl1	-0.99043	0	6.66983	7.66026
1438052_at		-0.98997	0	11.8922	12.8821
1428736_at	Gramd3	-0.98969	0	10.9977	11.9874
1433471_at	Tcf7	-0.98898	0	11.9991	12.988
1432211_a_at	Fbxo9	-0.98726	0	7.49379	8.48105
1427969_s_at	Zfp654	-0.98703	0	9.11076	10.0978
1437268_at	Lancl3	-0.9858	0	6.2577	7.24349
1455315_at	Trp53i13	-0.98528	0	8.33747	9.32275
1437657_at	Scaper	-0.98519	0	7.91671	8.9019
1426583_at	Atf2	-0.98476	0	9.90936	10.8941
1446244_at	Zyg11b	-0.98475	0	8.69633	9.68109
1437357_at	Ythdc2	-0.98443	0	8.54983	9.53426
1417384_at	Entpd5	-0.98412	0	9.83797	10.8221
1437614_x_at	Zdhhc14	-0.98339	0	8.48517	9.46856
1439316_at	Rbm39	-0.982	0	8.99367	9.97567
1440104_at		-0.98189	0	8.54082	9.5227
1417779_at	2310079N02Rik	-0.98182	0	9.19609	10.1779
1420464_s_at	Lilrb3	-0.98089	0	5.92347	6.90435
1453359_at		-0.98057	0	7.66362	8.64419
1456413_at		-0.98001	0	8.93738	9.91739
1436766_at		-0.97831	0	11.9161	12.8945
1429099_at	Duxbl	-0.97758	0	6.7158	7.69339
1442605_at		-0.97708	0	8.72989	9.70697
1446410_at		-0.97642	0	8.54909	9.52551
1429165_at	3110001I22Rik	-0.97637	0	9.52156	10.4979
1439065_x_at		-0.97597	0	8.34297	9.31894
1440095_at		-0.97595	0	9.32177	10.2977
1441197_at		-0.97588	0	5.93498	6.91087
1428297_at	Map4k2	-0.97585	0	8.21765	9.19351
1442109_at		-0.97427	0	9.56998	10.5442
1442052_at		-0.97388	0	8.85868	9.83256
1453585_at		-0.97337	0	6.95429	7.92766
1441648_at		-0.97263	0	6.98526	7.95789
1416553_at	Stra13	-0.97238	0	8.21729	9.18967
1439343_at		-0.97221	0	9.68094	10.6532
1455073_at	Cdadc1	-0.97155	0	7.72945	8.701
1443975_at	Trip11	-0.97143	0	6.33568	7.30711
1460384_a_at	Arid4b	-0.96907	0	8.17124	9.14031
1419558_at	Mdm4	-0.96883	0	7.58086	8.54969
1443366_at		-0.96858	0	8.33924	9.30782
1434945_at	Lpcat2	-0.96828	0	6.90956	7.87784
1442071_at		-0.96786	0	6.84964	7.81749
1427533_at	Als2cl	-0.9678	0	7.47829	8.44609
1437682_x_at	1110004E09Rik	-0.96772	0	7.32736	8.29508
1443673_x_at		-0.96646	0	7.51945	8.48592
1437184_at	Guf1	-0.96634	0	6.69276	7.6591
1417965_at	Plekha1	-0.96578	0	10.0838	11.0495
1427363_at		-0.96556	0	6.82873	7.79428
1441593_at		-0.96555	0	8.06717	9.03272
1438316_a_at	Ccdc102a	-0.96513	0	6.7992	7.76433
1455908_a_at	Scpep1	-0.9651	0.00011	9.63935	10.6044
1442437_at		-0.96416	0	7.07592	8.04008
1460086_at		-0.96218	0	6.72532	7.6875
1426452_a_at	Rab30	-0.96192	0	6.25082	7.21274
1452792_at	Dzip1	-0.96112	0	7.80435	8.76547
1452359_at	Rell1	-0.9611	0	8.50033	9.46144
1436419_a_at		-0.96093	0	10.0471	11.008
1435086_s_at	Klhdc2	-0.96043	0	12.1677	13.1281
1424325_at	Esco1	-0.96016	0	9.62617	10.5863
1417971_at	Nrm	-0.95992	0	8.03524	8.99516
1448700_at	G0s2	-0.95874	0	6.79852	7.75726
1427368_x_at	Fes	-0.95852	0	8.48771	9.44623
1453196_a_at	Oasl2	-0.95736	0	7.03439	7.99175
1453380_a_at	Xrcc6bp1	-0.95729	0	7.55305	8.51033
1428025_s_at	Pitpnc1	-0.95707	0	8.64268	9.59975
1420685_at	Grap2	-0.95659	0	8.499	9.45559
1457120_at	Itk	-0.95647	0	6.11545	7.07192
1427940_s_at	Mycbp	-0.95619	0	6.4903	7.44649
1426756_at	Galnt2	-0.95525	0	9.1208	10.0761
1444089_at	Spnb2	-0.95509	0	7.7657	8.72079
1459894_at	Iqgap2	-0.95498	0	8.60179	9.55677
1451832_at		-0.95495	0	7.38721	8.34217
1456449_at		-0.95486	0	6.89395	7.84881
1436371_at	Recql	-0.95445	0	8.28215	9.2366
1431096_at	Ints8	-0.95359	0	7.92217	8.87575
1433629_s_at	Tmem199	-0.95265	0	8.45447	9.40712
1457725_at		-0.95182	0	11.1307	12.0825
1457968_at		-0.95167	0	7.84497	8.79664
1427962_at	Ccdc102a	-0.95151	0	7.96236	8.91388
1438766_at	Pnrc2	-0.95142	0	7.8975	8.84892
1433851_at	Ppp4r2	-0.95058	0	9.10217	10.0527
1445198_at		-0.95027	0	8.2055	9.15577
1443624_at		-0.94994	0	6.00327	6.95322
1429859_a_at	Arl2bp	-0.94981	0	7.90329	8.8531
1419353_at	Dpm1	-0.94934	0	7.02488	7.97422
1429363_at	Vps37a	-0.94929	0	7.00577	7.95506
1444070_at		-0.94838	0	6.88212	7.83051
1452788_at	Ppp2r5e	-0.94793	0	7.41902	8.36694
1460286_at	Sept6	-0.9476	0	7.21402	8.16162
1439094_at		-0.94731	0	8.41083	9.35814
1431681_at		-0.94685	0	7.30317	8.25002
1457753_at	Tlr13	-0.94616	0	6.41135	7.35751
1443515_at		-0.94569	0	6.67088	7.61657
1458753_at	Arhgef33	-0.94556	0	7.94871	8.89427
1437617_x_at	1110034G24Rik	-0.94367	0	10.0442	10.9878
1458582_at		-0.94302	0	6.79374	7.73676
1454014_a_at	Mkks	-0.94272	0	7.63298	8.5757
1419193_a_at	Gmfg	-0.94272	0	9.72536	10.6681
1424287_at	Prkx	-0.94253	0	6.96118	7.90372
1452187_at	Rbm5	-0.9425	0	9.04912	9.99162
1434493_at		-0.94224	0	6.73209	7.67433
1419280_at	Pip4k2a	-0.94158	0	7.61115	8.55273
1429162_at		-0.94088	0	8.01295	8.95384
1456723_at		-0.94084	0	7.88806	8.8289
1423354_at	Snap29	-0.94072	0	8.03817	8.97889
1460632_at	Rdh10	-0.94061	0	8.07909	9.0197
1449933_a_at	Tsen15	-0.9403	0	8.61273	9.55303
1417941_at	Gm6741	-0.94018	0	10.1303	11.0705
1429504_at	Rnpc3	-0.93981	0	7.54795	8.48776
1456380_x_at	Cnn3	-0.9383	0	6.95509	7.89339
1456225_x_at	Trib3	-0.93781	0	8.06132	8.99912
1436212_at	Tmem71	-0.93775	0	12.9362	13.8739
1428545_at	0610007L01Rik	-0.93747	0	7.04192	7.97939
1424284_at	Pomt1	-0.93715	0	7.81209	8.74924
1432156_a_at	Rnf32	-0.93673	0	7.74286	8.6796
1459659_at		-0.93668	0	7.28283	8.21951
1418817_at		-0.93662	0	10.5001	11.4367
1450480_a_at	Grk6	-0.93604	0	7.31391	8.24995
1452539_a_at	Cd247	-0.93561	0	6.36365	7.29926
1460250_at	Sostdc1	-0.93548	0.00024	7.09474	8.03023
1439722_at		-0.93523	0	7.81621	8.75144
1460279_a_at	Gtf2i	-0.93511	0	7.25174	8.18685
1439181_at	Zfp658	-0.93491	0	7.84017	8.77508
1433921_s_at	Dph3	-0.93447	0	8.79855	9.73302
1458077_at		-0.93431	0	7.99626	8.93057
1440992_at	3110052M02Rik	-0.93409	0	7.92974	8.86383
1438933_x_at	Rasgrp2	-0.93384	0	9.14724	10.0811
1429821_at		-0.93381	0	7.34382	8.27763
1447122_at		-0.93266	0	8.5948	9.52746
1457515_at		-0.93247	0	8.02953	8.962
1440078_at		-0.9323	0	9.29444	10.2267
1459329_at	Ttc7	-0.93175	0	8.68961	9.62136
1441411_at		-0.93154	0	7.01508	7.94661
1456888_at	Pfkfb4	-0.93118	0	8.1572	9.08838
1446497_at		-0.93114	0	7.75123	8.68237
1436431_at	1700025G04Rik	-0.93095	0	7.98776	8.91871
1430438_at		-0.93058	0	6.83547	7.76605
1452160_at	Tiparp	-0.93039	0	8.32977	9.26016
1428864_at	Dusp8	-0.92999	0	7.96288	8.89287
1423452_at	Stk17b	-0.92943	0	12.7972	13.7266
1453069_at	Pik3cb	-0.92908	0	7.01891	7.94799
1423558_at	Ifngr2	-0.92846	0	7.902	8.83046
1439501_at		-0.92838	0	7.41082	8.3392
1446444_at		-0.92834	0	6.79853	7.72687
1420387_at	Mpv17	-0.92823	0	8.69956	9.62779
1451829_a_at	Nf2	-0.9273	0	7.9868	8.91411
1427937_at	2610030H06Rik	-0.92704	0	6.58688	7.51392
1439407_x_at		-0.92641	0	11.7613	12.6877
1425294_at	Slamf8	-0.92597	0	6.41423	7.34019
1439049_at	Dph5	-0.92574	0	9.61185	10.5376
1455255_at		-0.92573	0	7.43306	8.35879
1456386_at		-0.92563	0	9.5247	10.4503
1457097_at		-0.9248	0	8.02579	8.95059
1451605_at	Dyx1c1	-0.92412	0	7.2615	8.18562
1439828_at		-0.92391	0	6.33774	7.26166
1420877_at	Sept6	-0.92386	0	8.28865	9.21251
1427553_at		-0.92293	0	8.656	9.57893
1458460_at		-0.92281	0	9.23058	10.1534
1428563_at	Ddx10	-0.92252	0	8.60541	9.52792
1433900_at	0610007L01Rik	-0.92243	0	9.60623	10.5287
1449886_a_at	Timm9	-0.92237	0	7.54111	8.46347
1417714_x_at		-0.92217	0.00025	7.21308	8.13525
1423322_at	Lin7c	-0.92201	0	9.04167	9.96367
1439139_at		-0.92195	0	8.5332	9.45515
1455874_at		-0.92181	0	8.12545	9.04727
1438166_x_at		-0.92175	0	8.16815	9.0899
1443540_at		-0.92161	0	7.30383	8.22545
1435863_at	Commd6	-0.92151	0	8.56077	9.48228
1459744_at	Cd53	-0.9205	0	9.6368	10.5573
1445369_at		-0.92041	0	6.12195	7.04237
1454842_a_at	B3galnt2	-0.92041	0	9.62438	10.5448
1454086_a_at	Lmo2	-0.92034	0	8.41129	9.33162
1441407_at		-0.9199	0	9.25383	10.1737
1427948_a_at	Zkscan14	-0.91982	0	7.44273	8.36254
1429131_at	Ube2v2	-0.91978	0	6.75909	7.67887
1452876_x_at		-0.91969	0	6.54582	7.46551
1460295_s_at	Il6st	-0.9187	0	6.58258	7.50128
1456548_at		-0.91761	0	6.57515	7.49276
1417963_at	Pltp	-0.91613	0	7.29938	8.21551
1427243_at	Rell1	-0.91601	0	9.13311	10.0491
1446953_at		-0.91593	0	8.28538	9.20131
1435556_at	Zfp597	-0.91579	0	9.11835	10.0341
1419553_a_at	Rabggtb	-0.91565	0	11.403	12.3187
1448689_at	Rras2	-0.91526	0	10.1996	11.1148
1418520_at	Tgoln1	-0.91488	0	8.33327	9.24815
1418102_at	Hes1	-0.91435	0	7.24879	8.16313
1457682_at	Arhgap42	-0.91417	0	6.42621	7.34039
1447209_at		-0.91325	0	10.4264	11.3396
1422462_at	Ube2t	-0.91312	0	7.55112	8.46424
1457205_at	Nsf	-0.91312	0	7.29562	8.20874
1426925_at	Rc3h2	-0.91296	0	7.11668	8.02965
1433446_at	Hmgcs1	-0.91241	0	7.82294	8.73535
1457079_at		-0.9119	0	6.51344	7.42534
1437539_at	Prkaa1	-0.9118	0	7.06305	7.97485
1421356_at	Tex9	-0.91148	0	6.97658	7.88806
1450202_at	Grin1	-0.91066	0	6.5675	7.47816
1453596_at		-0.9105	0	7.4903	8.40081
1456671_at		-0.91041	0	7.62108	8.53148
1425027_s_at	Sft2d2	-0.91021	0	7.85644	8.76665
1430700_a_at	Pla2g7	-0.91012	0	7.05532	7.96544
1442725_at		-0.90895	0	6.4305	7.33945
1433648_at	Spag9	-0.90853	0	11.1988	12.1073
1450165_at	Slfn2	-0.90843	0	12.768	13.6764
1444591_at		-0.90673	0	8.05283	8.95956
1446457_at		-0.90664	0	8.26439	9.17104
1436247_at	Ints2	-0.90643	0	8.28176	9.18818
1445032_at		-0.90615	0	6.19362	7.09977
1454109_a_at	Jmjd6	-0.90611	0	7.39258	8.29869
1423961_at	Wdr26	-0.90611	0	10.0213	10.9274
1445717_at		-0.90588	0	7.0887	7.99458
1418346_at	Insl6	-0.90535	0	8.49614	9.40148
1444087_at		-0.90509	0	6.91074	7.81583
1423211_at	Nop10	-0.90479	0	10.1082	11.013
1428935_at	Canx	-0.90472	0	8.00968	8.9144
1442834_at		-0.90439	0	7.38406	8.28845
1454937_at	B630005N14Rik	-0.9039	0	10.2357	11.1396
1436456_at	Slc38a9	-0.90324	0	8.16735	9.07059
1453105_at	Zfp263	-0.90224	0	8.25706	9.1593
1456004_x_at	Iapp	-0.90162	0	6.36389	7.26552
1425770_at		-0.90157	0	8.23023	9.1318
1423632_at	Gpr146	-0.90157	0	8.34212	9.24369
1448835_at	E2f6	-0.90153	0	8.99767	9.8992
1438606_a_at	Clic4	-0.90095	0	9.09986	10.0008
1420612_s_at	Ptp4a2	-0.90056	0	8.28995	9.19051
1433986_at	chr13	-0.8994	0	9.07629	9.97569
1457186_at		-0.89877	0	6.12068	7.01945
1442125_at		-0.89861	0	6.49327	7.39189
1420608_at	Rbm18	-0.89837	0	9.10002	9.99839
1446397_at		-0.89783	0	7.12741	8.02524
1449870_a_at	Atp6v0a2	-0.8977	0	8.77959	9.6773
1457759_at		-0.89768	0	10.0518	10.9495
1460064_at		-0.89647	0	10.3364	11.2329
1423623_at	2810021B07Rik	-0.89615	0	8.17027	9.06642
1429169_at	Rbm3	-0.89578	0	10.1524	11.0482
1424584_a_at	Ranbp10	-0.89552	0	10.7759	11.6714
1422692_at	Sub1	-0.8954	0	7.25426	8.14966
1459956_at		-0.89539	0	8.59859	9.49398
1437202_at	Mysm1	-0.89508	0	8.40242	9.29751
1455589_at		-0.89479	0	9.52636	10.4212
1433518_at	Lcmt2	-0.89455	0	8.73852	9.63306
1457319_at		-0.8939	0	6.00221	6.89611
1442603_at		-0.8936	0	6.73244	7.62604
1415812_at	Gsn	-0.89335	0	7.82248	8.71584
1424843_a_at		-0.89309	0	9.60145	10.4945
1455679_at		-0.89291	0	7.35595	8.24886
1441139_at		-0.89277	0	7.8235	8.71627
1424464_s_at	Mfsd6	-0.89186	0	7.73427	8.62613
1452191_at	Prcp	-0.89106	0	7.60448	8.49554
1430357_at	H3f3b	-0.8905	0	8.70914	9.59964
1452700_s_at	Kbtbd7	-0.8901	0	9.23682	10.1269
1448131_at	Mfn2	-0.88973	0	8.71977	9.6095
1418066_at	Cfl2	-0.88953	0	8.66348	9.55301
1422091_at	Pfkfb2	-0.88939	0	7.67089	8.56028
1457163_at		-0.88919	0	10.5109	11.4001
1418257_at	Slc12a7	-0.88887	0	11.3347	12.2236
1428018_a_at	AF251705	-0.88856	0	8.2345	9.12306
1457773_at		-0.88856	1e-04	8.44788	9.33644
1418898_at	Lin7c	-0.88832	0	7.73848	8.62681
1430498_at		-0.88802	0	6.66761	7.55562
1442617_at		-0.88741	0	8.60936	9.49677
1444566_at		-0.88733	0	8.11468	9.00201
1428172_at	Prpf39	-0.88731	0	9.69462	10.5819
1454042_a_at	Srpk1	-0.88721	0	11.1987	12.0859
1437271_at	Clcf1	-0.88686	0	9.12868	10.0155
1437544_at		-0.88667	0	9.38798	10.2746
1439638_at		-0.88644	0	7.83718	8.72362
1444159_at		-0.88639	0	8.10826	8.99465
1426451_at	Spg11	-0.88578	0	9.25683	10.1426
1451323_at	Zfp7	-0.88578	0	8.07421	8.95999
1421933_at	Cbx5	-0.88527	0	7.55873	8.44399
1441975_at	Acpp	-0.88527	0	8.95533	9.84061
1428091_at	Klhl7	-0.88501	0	7.02462	7.90963
1447574_s_at		-0.88407	0	7.72165	8.60572
1459355_at		-0.88368	0	6.97953	7.86321
1426526_s_at	Ovgp1	-0.88362	0	8.27471	9.15833
1442023_at		-0.88316	0	6.37067	7.25383
1427956_at	Pcgf1	-0.88315	0	7.01233	7.89548
1453564_a_at	Vps24	-0.88296	0	7.79147	8.67442
1416374_at	Ap3m1	-0.88291	0	8.42977	9.31268
1449328_at	Ly75	-0.88255	0	8.84552	9.72807
1451839_a_at	Pde7a	-0.88156	0	7.01211	7.89366
1436785_a_at	Sec14l3	-0.88115	0	7.91555	8.7967
1455270_at	Adam11	-0.88111	0	7.22417	8.10527
1445093_at		-0.88107	0	7.19665	8.07772
1437124_at		-0.8809	0	8.04285	8.92375
1440125_at	A530054K11Rik	-0.88039	0	6.70394	7.58433
1418203_at	Pmaip1	-0.88031	0	7.7952	8.67551
1455692_x_at		-0.8803	0	9.73133	10.6116
1454397_at		-0.87971	0	8.30906	9.18877
1439114_at	Ddx60	-0.87961	0	7.74421	8.62382
1434150_a_at	Mettl7a1	-0.8796	0	7.58732	8.46691
1428281_at	Trub1	-0.87959	0	8.25602	9.13561
1434495_at	Patz1	-0.87865	0	8.19561	9.07426
1433898_at		-0.8771	0	9.27367	10.1508
1436594_at	Zfp719	-0.87701	0	7.32523	8.20224
1430744_at		-0.87696	0	7.61909	8.49605
1443466_s_at	Polr3b	-0.87695	0	8.78605	9.66299
1416681_at	Ube3a	-0.8768	0	6.95758	7.83438
1417366_s_at	Calm1	-0.87675	0	9.58011	10.4569
1433444_at	Hmgcs1	-0.87674	0	10.094	10.9707
1440882_at	Lrp8	-0.87649	0	7.95533	8.83182
1447969_at		-0.87644	0	6.57959	7.45603
1415871_at	Tgfbi	-0.87632	0	6.3852	7.26152
1457628_at		-0.87592	0	9.99241	10.8683
1428968_at	Cep57	-0.87534	0	8.89071	9.76605
1436727_x_at		-0.8753	0	7.45955	8.33484
1436397_at	Tifab	-0.87524	0	6.28503	7.16027
1427471_at	Fbxl3	-0.87522	0	7.64706	8.52228
1443878_at	Rapgef6	-0.8748	0	11.1619	12.0367
1429031_at		-0.87463	0	9.76083	10.6355
1460356_at	Esam	-0.87459	0	7.74817	8.62275
1459928_at	Lcor	-0.87429	0	6.9663	7.8406
1429662_at	Spata1	-0.87376	0	7.60574	8.47951
1444569_at		-0.87375	0	7.21009	8.08384
1433338_at		-0.87373	0	7.10321	7.97695
1452657_at	Ap1s2	-0.87238	0	9.95983	10.8322
1453024_at	Wdr37	-0.8721	0	7.33718	8.20928
1432850_at		-0.872	0	10.0376	10.9096
1456121_at	Cep97	-0.87189	0	8.5637	9.43559
1432859_at		-0.87063	0	7.38967	8.2603
1421137_a_at	Pkib	-0.87051	0	6.09139	6.9619
1450141_at	Abcg3	-0.8704	0	7.45908	8.32947
1437247_at	Fosl2	-0.87015	0	8.33788	9.20803
1440209_at	March1	-0.86993	0	7.41665	8.28659
1452210_at	Dna2	-0.86977	0	8.60705	9.47682
1416106_at	Kti12	-0.86961	0	9.95695	10.8266
1449976_a_at	Gpr35	-0.86946	0	6.73073	7.60018
1444993_at		-0.86917	0	5.85067	6.71983
1415729_at	Pdpk1	-0.86902	0	10.4514	11.3205
1417572_at	Mpg	-0.86889	0	7.46109	8.32998
1424475_at	Camkk2	-0.86886	0	7.86097	8.72983
1429735_at	Qk	-0.86866	0	6.81744	7.6861
1430144_at	Avl9	-0.86809	0	6.26076	7.12885
1442074_at		-0.86772	0	7.57205	8.43976
1422594_at	Sike1	-0.86767	0	9.43497	10.3026
1436714_at	Lpp	-0.86728	0	7.90835	8.77563
1429144_at	Gpcpd1	-0.86697	0	10.1609	11.0279
1435970_at	Nlk	-0.86653	0	11.9339	12.8005
1428083_at		-0.86653	3e-05	11.2133	12.0799
1423195_at	Hiat1	-0.86641	0	10.5586	11.425
1418751_at	Sit1	-0.86625	0	11.2011	12.0674
1419515_at	Fgd2	-0.86624	0	8.03841	8.90465
1444575_at		-0.86612	0	9.19497	10.0611
1429222_at	Pus3	-0.86602	0	8.059	8.92502
1457712_at	Chd8	-0.86594	0	8.93253	9.79847
1424302_at	Lilrb3	-0.86586	0	7.6975	8.56336
1459133_at		-0.86564	0	9.18986	10.0555
1433718_a_at		-0.86557	0	9.08285	9.94841
1424601_at	Xrcc4	-0.86554	0	8.76895	9.63449
1426647_at	9130011J15Rik	-0.86541	0	7.23327	8.09868
1446293_at		-0.86517	0	8.27253	9.1377
1456836_at		-0.86508	0	10.5983	11.4634
1422432_at	Dbi	-0.86508	0	8.47886	9.34394
1438198_at	Bri3bp	-0.86414	0	7.73711	8.60125
1434881_s_at		-0.86398	0	8.8838	9.74778
1423747_a_at	Pdk1	-0.86378	0	12.9351	13.7989
1437305_at	Zfp770	-0.86341	0	6.99877	7.86218
1424423_at	Lenep	-0.86318	0	7.21124	8.07442
1445727_at		-0.86298	0	6.9568	7.81978
1443486_at	Cog7	-0.86241	0	8.38705	9.24946
1427341_at	Bbs9	-0.86232	0	8.01503	8.87735
1419647_a_at	Ier3	-0.86152	0	6.96044	7.82196
1460247_a_at	Skp2	-0.86151	0	7.64367	8.50518
1430059_at		-0.86107	0	8.6958	9.55688
1429364_at	4930579G24Rik	-0.86066	0	7.69262	8.55328
1429140_at	Spns3	-0.86037	0	8.15412	9.01449
1453589_a_at	Gm6483	-0.86036	0	7.97853	8.83889
1448013_at	Usp24	-0.86034	0	10.3251	11.1854
1418228_at	Nfu1	-0.86032	0	10.5219	11.3822
1441528_at	Ttc15	-0.8601	0	8.22974	9.08984
1415958_at	Slc2a4	-0.8601	0	7.9532	8.8133
1454816_at	Rp2h	-0.85974	0	6.6987	7.55844
1438553_x_at	4930453N24Rik	-0.85973	0	8.14992	9.00966
1417921_at	2610029G23Rik	-0.85969	0	9.71092	10.5706
1458142_at		-0.85957	0	6.74279	7.60235
1416393_at	Emg1	-0.85951	0	12.355	13.2145
1445068_at		-0.85944	0	9.58785	10.4473
1438843_x_at	Mtch2	-0.85913	0	9.68106	10.5402
1445922_at		-0.85896	0	6.85302	7.71197
1457495_at		-0.85815	0	6.39042	7.24857
1420918_at	Sgk3	-0.85808	0	7.17209	8.03017
1418207_at	Fxyd4	-0.85765	0	7.2607	8.11834
1442654_at	A530054K11Rik	-0.85747	0	8.99595	9.85342
1421748_a_at	Tubd1	-0.85679	0	7.23918	8.09597
1416367_at	1110001J03Rik	-0.85677	0	7.85015	8.70692
1416390_at	Rcbtb2	-0.85639	0	7.64853	8.50492
1439005_x_at		-0.85616	0	8.74477	9.60094
1441486_at	Fkbp15	-0.85591	0	6.30685	7.16276
1437719_x_at	A230046K03Rik	-0.8559	0	9.8485	10.7044
1439450_x_at	A230046K03Rik	-0.85568	0	10.1598	11.0154
1416614_at	chr2	-0.85529	0	10.0142	10.8695
1439105_at		-0.85524	0	7.20282	8.05805
1446649_at		-0.85513	0	7.80889	8.66403
1429508_at	2310057M21Rik	-0.85485	0	9.42073	10.2756
1458313_at		-0.85477	0	8.95386	9.80863
1438222_at		-0.85471	0	9.65327	10.508
1440641_at		-0.85467	0	7.40327	8.25794
1417959_at	Pdlim7	-0.8543	0	7.48027	8.33458
1433453_a_at	Abtb2	-0.85411	0	11.3018	12.156
1423078_a_at	Sc4mol	-0.85382	0	9.09838	9.9522
1448385_at	Slc15a4	-0.8538	0	9.10183	9.95563
1456916_at		-0.85372	0	6.93517	7.78889
1434232_a_at	2610030H06Rik	-0.85359	0	8.85421	9.70781
1423943_at	Dus1l	-0.85349	0	10.5285	11.382
1455737_at	Ppm1h	-0.85295	0	11.4294	12.2824
1448190_at	Mrpl33	-0.85292	0	9.93288	10.7858
1448749_at	Plek	-0.8529	0	6.05426	6.90716
1427186_a_at	Mef2a	-0.85287	0	8.86292	9.71579
1455239_at	6330512M04Rik	-0.85255	0	7.65706	8.50961
1441141_at		-0.85226	0	6.94118	7.79344
1438683_at	Wasf2	-0.85222	0	9.89123	10.7434
1440965_at		-0.85197	0	7.97308	8.82505
1439655_at		-0.85132	0	7.96482	8.81614
1440228_at	Ranbp6	-0.85124	0	7.64767	8.4989
1416942_at	Erap1	-0.85102	0	9.97085	10.8219
1455618_x_at	Tspan33	-0.85095	0	6.41467	7.26562
1451793_at	Klhl24	-0.85072	0	7.64117	8.49188
1420890_at	Hccs	-0.85064	0	9.31521	10.1659
1434359_at	Fam65b	-0.84985	0	9.30152	10.1514
1428151_x_at	Ccbl1	-0.84956	0	7.6297	8.47926
1417128_at	Plekho1	-0.84867	0	8.0152	8.86387
1450455_s_at	Akr1c13	-0.84845	0	8.52162	9.37007
1423526_at	Arid3b	-0.84808	0	7.75623	8.60431
1416252_at	Stk38	-0.84777	0	12.9562	13.8039
1445885_at		-0.84764	0	8.4918	9.33945
1439500_at	Scrn1	-0.8475	0	6.69286	7.54037
1441491_at		-0.84728	0	6.00986	6.85714
1448364_at	Ccng2	-0.84727	0	7.84202	8.68928
1418743_a_at	Tesc	-0.84713	0	8.33697	9.1841
1457219_at		-0.84707	0	8.85841	9.70548
1418659_at	Clock	-0.84692	0	9.25455	10.1015
1449311_at	Bach1	-0.84673	0	6.99197	7.8387
1460329_at	B4galt6	-0.84671	0	6.17624	7.02296
1446127_at		-0.84642	0	9.13995	9.98637
1416811_s_at	Ctla2b	-0.84595	0	8.45876	9.3047
1425735_at	Madd	-0.84568	0	8.8663	9.71198
1447522_s_at	Tnks2	-0.84563	0	9.78324	10.6289
1446553_at		-0.84512	0	6.42624	7.27136
1444285_at		-0.84508	0	6.69053	7.53561
1424683_at	Fam134b	-0.84499	0	12.1318	12.9768
1434677_at	Hps5	-0.84489	0	7.91152	8.7564
1460745_at	Gm10909	-0.84451	0	6.73061	7.57511
1427235_at	Kdm6a	-0.84391	0	8.83968	9.6836
1418491_a_at	Pus3	-0.84376	0	9.58533	10.4291
1445985_at		-0.84299	0	8.59205	9.43503
1455915_at	Galnt4	-0.84295	0	8.02115	8.8641
1457679_at	Dclre1c	-0.84283	0	7.80726	8.65009
1429187_at	Tmed7	-0.84279	0	9.16291	10.0057
1431432_at		-0.84251	0	7.3568	8.19932
1440541_at		-0.84246	0	5.90126	6.74372
1444971_at		-0.84174	0	7.49435	8.33609
1441202_at		-0.84166	0	6.50848	7.35015
1435516_x_at		-0.8414	0	6.86508	7.70647
1418704_at	S100a13	-0.84097	0	9.92944	10.7704
1442878_at		-0.84053	0	7.19385	8.03438
1437409_s_at	Gpr126	-0.84027	0	5.97258	6.81284
1453810_at		-0.84008	0	7.65785	8.49792
1456771_at		-0.83956	0	7.35527	8.19483
1432181_s_at	Sco2	-0.83928	0	8.60552	9.44479
1424092_at	Epb4.1	-0.8392	0	9.24448	10.0837
1452454_at	Sdad1	-0.83915	0	9.26659	10.1057
1437997_x_at	Mrpl48	-0.83901	0	9.49205	10.3311
1456502_at	Dyrk2	-0.839	0	8.41124	9.25024
1435405_at		-0.83852	0	8.07442	8.91294
1439484_at	Pde7a	-0.83842	0	10.4771	11.3156
1416682_at	Ube3a	-0.83797	0	7.54955	8.38752
1458686_at		-0.83781	0	7.15992	7.99773
1427335_at		-0.83717	0	7.4912	8.32837
1423297_at	Add3	-0.83706	0	9.16262	9.99968
1440879_at	Abca9	-0.83704	0	7.52524	8.36228
1425012_at	Gng5	-0.83703	0	6.49218	7.32922
1458393_at		-0.83669	0	7.15165	7.98834
1445320_at	Ubxn7	-0.83664	0	6.58436	7.42101
1430460_at		-0.83663	0	7.84845	8.68509
1417768_at	Pnpla8	-0.83643	0	9.89812	10.7346
1438475_at	AB124611	-0.83618	0	9.8992	10.7354
1458607_at		-0.8357	0	7.23338	8.06908
1421939_a_at	Stag1	-0.83555	0	6.88889	7.72445
1450007_at	1500003O03Rik	-0.83532	0	6.61909	7.45441
1428230_at	Prkd3	-0.83495	0	10.4236	11.2585
1422828_at	Cd3d	-0.83479	0	13.0905	13.9253
1459962_at		-0.83444	1e-05	8.23594	9.07038
1424705_at	Rbmx2	-0.83422	0	8.46668	9.3009
1455279_at	Gm1060	-0.834	0	7.53768	8.37168
1435203_at	Man2a2	-0.83395	0	10.3472	11.1811
1441448_at		-0.8339	0	6.32256	7.15646
1442700_at		-0.83374	0	10.3438	11.1776
1458292_at		-0.83356	0	8.43226	9.26582
1435009_at	Slc9a6	-0.83321	0	8.25902	9.09223
1453514_at		-0.83299	0	7.28167	8.11466
1456262_at		-0.83296	0	11.102	11.9349
1430661_at		-0.83246	0	8.12697	8.95942
1442886_at		-0.8319	0	9.65244	10.4843
1429593_at	Slc38a2	-0.83189	0	11.4504	12.2823
1435259_s_at	Tmem141	-0.83188	0	7.27868	8.11056
1442241_at		-0.83104	0	8.47115	9.30219
1452841_at	Pgm2l1	-0.83102	0	7.99	8.82102
1440157_at		-0.83098	0	10.1587	10.9897
1456859_at		-0.83092	0	7.60759	8.43851
1432080_s_at	Myst1	-0.83019	0	9.50514	10.3353
1422688_a_at	Nras	-0.83001	0	8.83026	9.66027
1426840_at	Ythdf3	-0.82992	0	10.8991	11.729
1426484_at	Ubxn4	-0.82982	0	8.83741	9.66723
1439173_at		-0.8294	0	7.5073	8.3367
1445831_at		-0.82876	0	8.56802	9.39678
1442045_at		-0.82874	0	8.17479	9.00353
1446783_at		-0.8287	0	7.684	8.5127
1436911_at	Ss18l1	-0.82805	0	8.06612	8.89417
1417333_at	Rasa4	-0.82791	0	6.35036	7.17827
1427536_at		-0.8279	0	8.37071	9.19861
1437302_at	Adrb2	-0.82785	0	6.52612	7.35397
1424463_at	Mfsd6	-0.82775	0	11.6303	12.458
1417236_at	Ehd3	-0.82771	0	10.0051	10.8328
1448969_at	Ftsj2	-0.82761	0	7.98414	8.81174
1416228_at	Pin1	-0.82755	0	9.13635	9.9639
1435167_at	Ranbp6	-0.82752	0	6.81908	7.64659
1438995_at		-0.82717	0	10.6015	11.4287
1442110_at	Smyd3	-0.8271	0	7.52259	8.34969
1441352_at		-0.82679	0	9.15141	9.9782
1423914_at	C630004H02Rik	-0.82626	0	8.52106	9.34732
1426269_at	Vamp7	-0.82578	0	8.97136	9.79715
1458977_at		-0.8257	0	5.48221	6.30791
1453473_a_at	Dynlt1b	-0.82546	0	9.81903	10.6445
1451266_at	Mrpl50	-0.82498	0	7.80976	8.63474
1442102_at		-0.82426	0	7.82764	8.6519
1419074_at	Chac2	-0.82409	0	6.73918	7.56327
1455647_at	Ar	-0.82404	0	8.73574	9.55978
1444029_at	Parp11	-0.82394	0	9.35864	10.1826
1428542_at	Eif1ad	-0.8238	0	9.0558	9.87961
1438515_at		-0.82368	0	8.9085	9.73218
1435655_at		-0.82332	0	10.441	11.2643
1418137_at	Mrp63	-0.82268	0	10.9105	11.7332
1442663_at		-0.82263	0	7.52191	8.34454
1432790_at		-0.8225	0	6.21598	7.03849
1449480_at	Sap18	-0.8224	0	8.39217	9.21457
1453960_a_at	Capzb	-0.82212	0	7.71879	8.5409
1434391_at		-0.82142	0	9.9667	10.7881
1446571_at		-0.82131	0	8.46986	9.29117
1435637_at	Itfg1	-0.82131	0	7.79333	8.61464
1415857_at	Emb	-0.82121	0	12.4101	13.2314
1436910_at	Rasal2	-0.82054	0	6.63082	7.45135
1436039_at	Cmah	-0.82027	0	11.2776	12.0979
1434524_at	Eif2b3	-0.81989	0	8.93056	9.75045
1417568_at	Ncald	-0.81972	0	7.38576	8.20547
1456716_s_at	3110002H16Rik	-0.81972	0	9.509	10.3287
1456179_at		-0.81931	0	7.58936	8.40868
1438216_at		-0.81922	0	7.39421	8.21344
1431254_at	Kbtbd11	-0.81921	0	8.44708	9.26629
1423438_at	Kptn	-0.81872	0	9.05317	9.87188
1415821_at	Nptn	-0.81852	0	11.6118	12.4303
1448522_at	Sars2	-0.81825	0	7.46085	8.2791
1428404_at	Fbrsl1	-0.81806	0	8.834	9.65206
1426505_at	Evi2b	-0.8178	0	10.9854	11.8032
1453860_s_at	Nr3c1	-0.81767	0	7.22152	8.03918
1451193_x_at	Ttc4	-0.81731	0	8.85733	9.67465
1436519_a_at	1110057K04Rik	-0.81688	0	9.25355	10.0704
1454311_at		-0.81681	0	7.89482	8.71162
1429616_at	Zfp91	-0.81665	0	7.45326	8.2699
1431592_a_at	Sh3kbp1	-0.8166	0	9.28003	10.0966
1452102_at	Copb2	-0.81611	0	10.0834	10.8995
1439063_at	Asxl2	-0.81602	0	9.43048	10.2465
1445334_at	Fam177a	-0.81554	0	6.62661	7.44215
1453433_at	Wdr89	-0.81541	0	8.08356	8.89897
1448867_at	Tmem9b	-0.81532	0	11.3152	12.1305
1457549_at		-0.81532	0	9.62786	10.4432
1425691_at	B3gat1	-0.81529	0	7.07974	7.89503
1449659_s_at	Mphosph9	-0.81516	0	9.20594	10.0211
1457464_at		-0.81515	0	10.2019	11.017
1443038_at		-0.81439	0	6.53542	7.34981
1444972_at		-0.81404	0	6.90426	7.7183
1425136_x_at	Dnm2	-0.81363	0	9.48183	10.2955
1444408_at		-0.81187	0	7.35808	8.16995
1423924_s_at	Tspan14	-0.81154	0	11.5005	12.312
1456663_x_at	Tm2d2	-0.81151	0.00012	8.18738	8.99889
1440320_at		-0.81081	0	7.78935	8.60016
1450853_at	Tle4	-0.81009	0	10.6947	11.5048
1452445_at	Slc41a2	-0.81008	0	6.31636	7.12645
1447195_at		-0.80972	0	7.08412	7.89384
1418747_at	Sfpi1	-0.80912	0	7.99535	8.80447
1427317_at	Kin	-0.80911	0	9.59674	10.4059
1426575_at	Sgms1	-0.80896	0	8.32414	9.1331
1443750_s_at	Rpp40	-0.80849	0	8.14739	8.95589
1439972_at		-0.80821	0	8.70065	9.50887
1448751_at	Ap3m2	-0.80799	0	8.03861	8.84659
1455671_at	Commd8	-0.80787	0	9.43344	10.2413
1451025_at	Arl1	-0.80771	0	9.78148	10.5892
1423269_a_at	Nedd4l	-0.80748	0	9.57205	10.3795
1447769_x_at		-0.80697	0	7.48	8.28697
1448382_at	Ehhadh	-0.80688	0	8.24559	9.05247
1433955_at	Brwd1	-0.80623	0	7.79708	8.60331
1425556_at	Cdk12	-0.8062	0	8.81136	9.61756
1452515_a_at	Xylt2	-0.80617	0	7.21044	8.01661
1455664_at	Rtn4rl1	-0.80566	0	7.56726	8.37291
1440609_at		-0.80563	0	9.78903	10.5947
1444320_at		-0.80552	0	6.7317	7.53722
1417383_at	Entpd5	-0.80551	0	7.56079	8.3663
1416756_at	Dnajb1	-0.8055	0	9.33697	10.1425
1444663_at		-0.80546	0	7.21161	8.01707
1454811_a_at	Serinc1	-0.80521	0	8.91671	9.72192
1459271_at		-0.80514	0	6.18688	6.99202
1424042_at	Tmem5	-0.80484	0	9.30974	10.1146
1445352_at		-0.80473	0	7.02695	7.83169
1423691_x_at	Krt8	-0.8047	0	6.73227	7.53697
1441195_at		-0.80466	0	8.11565	8.92031
1441346_at		-0.80455	0	6.88198	7.68653
1437525_a_at	Polr3a	-0.80451	0	10.1346	10.9391
1429049_at	Nuak2	-0.80403	0	7.27258	8.0766
1456478_at	Pgm2l1	-0.80395	0	8.71674	9.52069
1421334_x_at	Mynn	-0.80352	0	8.2785	9.08202
1422792_at	Pafah1b2	-0.8033	0	9.5612	10.3645
1438301_at		-0.80302	0	8.85408	9.65709
1428610_at	Atg7	-0.80238	0	7.79826	8.60063
1420630_at	8430419L09Rik	-0.80196	0	9.23995	10.0419
1417199_at	Tmem183a	-0.80182	0	9.39283	10.1946
1423198_a_at	Smek2	-0.80174	0	8.77182	9.57355
1457760_at		-0.80139	0	9.38112	10.1825
1460677_at	Spats2	-0.80095	0	7.06995	7.8709
1439970_at		-0.80064	0	8.06742	8.86806
1439929_at		-0.80044	0	8.95753	9.75797
1425673_at		-0.80007	0	9.17541	9.97548
1460589_at	Zfp597	-0.79988	0	7.68129	8.48117
1428578_s_at	Ppfia4	-0.79988	0	7.43018	8.23006
1440586_at		-0.79987	0	7.80435	8.60422
1455648_at		-0.79977	0	8.32908	9.12884
1443573_at		-0.79971	0	7.69642	8.49613
1416275_at		-0.79961	0	8.17706	8.97667
1449701_at		-0.79959	0	6.84871	7.64831
1447016_at		-0.79959	0	10.3432	11.1427
1434865_a_at	Exoc7	-0.79953	0	8.69868	9.49821
1452312_at		-0.79947	0	7.20153	8.001
1430108_at		-0.79937	0	6.63214	7.43151
1449048_s_at	Rab4a	-0.7988	0	7.78724	8.58604
1448371_at	Mylpf	-0.79869	0	7.94138	8.74006
1428975_at	Susd3	-0.79864	0	8.16332	8.96196
1435223_at	Erlin2	-0.79831	0	8.13668	8.93499
1451277_at	Zadh2	-0.7983	0	10.3839	11.1822
1448458_at	Top2b	-0.7982	0	6.95262	7.75082
1438249_at		-0.79794	0	9.05833	9.85627
1460434_at	Fundc2	-0.7978	0	7.70855	8.50635
1452991_at		-0.79771	0	9.4263	10.224
1455655_a_at	Tardbp	-0.79752	0	10.2931	11.0906
1439218_at		-0.79746	0	7.95012	8.74759
1429240_at	Stard4	-0.7973	0	9.65095	10.4483
1459362_at		-0.79723	0	9.43685	10.2341
1456960_at		-0.79713	0	8.25589	9.05303
1448812_at	Hpcal1	-0.79687	0	10.5017	11.2986
1424539_at	Ubl4	-0.79671	0	9.14124	9.93796
1441771_at		-0.79661	0	8.56171	9.35832
1442003_at	Diap2	-0.79652	0	9.07952	9.87603
1450767_at	Nedd9	-0.79626	0	7.33303	8.12929
1456715_at		-0.79615	0	8.01494	8.81109
1445660_at		-0.79603	0	8.30694	9.10297
1456893_at		-0.79598	0	6.48485	7.28083
1429530_a_at	Smpd4	-0.79588	0	6.98902	7.78489
1430373_at	5430427O19Rik	-0.79565	0	6.62476	7.42041
1441844_at		-0.79564	0	6.69774	7.49338
1425058_at	Zfp472	-0.7956	0	10.5158	11.3114
1455032_at	Ccnyl1	-0.79544	0	8.54505	9.34048
1433528_at	Gtf2a2	-0.79501	0	9.23238	10.0274
1458879_at		-0.79467	0	6.83326	7.62793
1455130_at	Spty2d1	-0.79466	0	8.81229	9.60695
1435955_at	Siglecg	-0.79413	0	8.29886	9.09299
1451518_at	Zfp709	-0.79398	0	6.514	7.30798
1421534_at	Dfna5	-0.79381	0	8.11518	8.90899
1420922_at	Usp9x	-0.79379	0	9.16494	9.95873
1451353_at	Tm6sf1	-0.79364	0	8.29479	9.08842
1453229_s_at	Uqcrh	-0.79355	0	12.2748	13.0684
1452581_at	Rprd1b	-0.79316	0	7.85694	8.6501
1443893_at		-0.79311	0	7.66086	8.45398
1433862_at	Espl1	-0.79308	0	6.79103	7.58411
1434390_at		-0.79298	0	9.25838	10.0514
1426550_at	Sidt1	-0.79296	0	9.35964	10.1526
1428273_at	Abhd13	-0.79267	0	8.10797	8.90064
1429017_at	Smcr8	-0.79243	0	8.79552	9.58794
1444872_at		-0.79216	0	7.66921	8.46137
1417868_a_at	Ctsz	-0.79207	0	10.9043	11.6963
1438643_at		-0.79157	0	9.70356	10.4951
1444275_at		-0.79129	0	5.99288	6.78417
1440685_at		-0.79119	0	9.04545	9.83664
1453119_at	Otud1	-0.79117	0	7.27418	8.06535
1415870_at	Calu	-0.79095	0	9.90365	10.6946
1424670_s_at	Zfyve21	-0.79071	0	8.11288	8.90359
1453793_at		-0.79069	0	7.12405	7.91474
1449011_at	Slc12a7	-0.79041	0	8.592	9.38241
1427990_at	Usp45	-0.7904	0	9.15458	9.94498
1439845_at	Hp1bp3	-0.79025	9e-05	8.39864	9.18889
1447271_at	Nck1	-0.7897	0	6.86111	7.65081
1425065_at	Oas2	-0.78954	0	9.12185	9.91139
1434644_at	Tbl1x	-0.78939	0	7.13736	7.92675
1446149_at		-0.78872	0	6.23886	7.02759
1429265_a_at	Rnf130	-0.78847	0	9.44092	10.2294
1453028_at	Pwwp2a	-0.78843	0	9.3112	10.0996
1441441_at		-0.78827	0	7.31956	8.10783
1438838_at		-0.78819	0	7.85862	8.64681
1423490_at	Fbxo3	-0.78798	0	9.23379	10.0218
1448203_at	Atp5l	-0.78781	0	9.86785	10.6557
1432367_a_at	Ufd1l	-0.7876	0	9.38617	10.1738
1457454_at		-0.78751	0	8.56758	9.35509
1432026_a_at	Herc6	-0.78738	0	8.02982	8.81719
1447459_at		-0.78701	0	6.93539	7.72241
1436328_at	Rnmt	-0.78601	0	8.99938	9.78539
1443441_x_at		-0.78514	0	6.14294	6.92808
1425407_s_at	Clec4b1	-0.78504	0	7.82686	8.61191
1451830_a_at	Spnb2	-0.78457	0	7.23656	8.02113
1415724_a_at	Cdc42	-0.78437	0	11.9131	12.6975
1451349_at	Efcab7	-0.78417	0	7.28744	8.07161
1429486_at	Pfkfb2	-0.78406	0	6.66124	7.4453
1434966_at		-0.78393	0	8.34941	9.13334
1460684_at	Tm7sf2	-0.78336	0	8.13433	8.91769
1455095_at	Hist2h2be	-0.78313	0	7.28639	8.06953
1430388_a_at	Sulf2	-0.78308	0	7.14018	7.92326
1444218_at	D19Ertd737e	-0.78297	0	7.52444	8.30741
1457788_at		-0.78289	0	7.42292	8.20582
1441650_at	Arhgap15	-0.78276	0	5.98394	6.7667
1446031_at		-0.78258	0	8.89518	9.67776
1453155_at	Tmem50a	-0.78239	0	11.3484	12.1308
1456790_at	Zfp800	-0.78227	0	9.14645	9.92872
1440068_at		-0.782	0	7.44432	8.22632
1445277_at		-0.78186	0	7.01856	7.80042
1421122_at	Cbll1	-0.78172	0	9.18418	9.9659
1442103_at		-0.78169	0	7.57476	8.35645
1459884_at		-0.78127	0	6.66714	7.4484
1417509_at	Rnf19a	-0.78091	0	8.2975	9.07841
1436248_at	Rasal2	-0.7809	0	6.28171	7.06261
1417719_at	Sap30	-0.78049	0	8.12132	8.90181
1459887_at		-0.78042	0	9.75202	10.5324
1435763_at	Tbc1d16	-0.78035	0	8.07139	8.85174
1447442_at		-0.7802	0	8.37415	9.15435
1418580_at	Rtp4	-0.78016	0	11.2515	12.0317
1455638_at	Zfp319	-0.78013	0	7.90871	8.68884
1437064_at	Ar	-0.7801	0	7.47844	8.25854
1421326_at	Csf2rb	-0.7797	0	6.54444	7.32413
1434540_a_at	Clta	-0.779	0	11.1204	11.8994
1455826_a_at	Bace1	-0.77866	0	6.69012	7.46878
1436681_x_at	0610009D07Rik	-0.77859	0	10.0809	10.8595
1434311_at	Cnot6l	-0.77857	0	8.88029	9.65886
1438535_at		-0.77741	0	9.56474	10.3422
1456761_at		-0.77735	0	7.8648	8.64215
1446510_at		-0.77709	0	8.00335	8.78044
1439126_at		-0.77687	0	9.79655	10.5734
1426277_at	Tmem203	-0.77663	0	8.52715	9.30378
1459272_at		-0.77649	0	9.15983	9.93632
1458086_at		-0.77645	0	7.17423	7.95068
1459695_at		-0.77629	0	8.08373	8.86002
1456567_x_at	Grn	-0.77609	0	10.5795	11.3556
1431359_a_at	1110007C09Rik	-0.77607	0	8.65939	9.43547
1445884_at		-0.77583	0	10.1486	10.9244
1460702_at	Triap1	-0.77532	0	8.88756	9.66288
1430657_at		-0.77464	0	6.66164	7.43628
1441026_at	Parp4	-0.77458	0	7.73303	8.50761
1439326_at		-0.77419	0	7.26829	8.04247
1437794_at	Cabin1	-0.77405	0	7.20302	7.97706
1424290_at	Osgin2	-0.77313	0	6.79129	7.56441
1428076_s_at	Ndufb4	-0.77296	0	9.82926	10.6022
1416848_at	Ubl5	-0.77291	0	8.06268	8.83559
1419355_at	Klf7	-0.77291	0	8.07205	8.84495
1429716_at	Zcchc4	-0.77272	0	6.85098	7.6237
1428282_at	Tbce	-0.77257	0	9.8413	10.6139
1425519_a_at	Cd74	-0.77218	0	11.126	11.8982
1450478_a_at	Ptpn12	-0.77163	0	8.09644	8.86807
1454758_a_at	Tsc22d1	-0.77142	0	8.15089	8.92232
1460689_at	Pppde2	-0.77131	0	9.09556	9.86687
1421168_at	Abcg3	-0.77118	0	8.26908	9.04026
1423122_at	Avpi1	-0.77095	0	8.11929	8.89024
1429272_a_at	Apol7a	-0.77088	0	8.19221	8.9631
1441986_at		-0.77078	0	7.94083	8.71162
1443141_at		-0.77069	0	7.53923	8.30991
1450679_at	Sike1	-0.77012	0	9.45527	10.2254
1457189_at		-0.7701	0	8.51283	9.28294
1415856_at	Emb	-0.76958	0	11.3166	12.0862
1436666_at		-0.76952	0	7.24805	8.01756
1447101_at		-0.7693	0	6.97868	7.74798
1426813_at	Ltv1	-0.76924	0	10.1077	10.8769
1426259_at	Pank3	-0.76886	0	8.45009	9.21895
1438721_a_at	Irf3	-0.76866	0	8.46242	9.23108
1443216_at		-0.76813	0	7.54186	8.30999
1450459_at	2010106G01Rik	-0.76789	0	8.06974	8.83763
1437020_at	Ep400	-0.76787	0	8.7513	9.51918
1428248_at	Nfx1	-0.76782	0	10.6647	11.4326
1460448_s_at	Ttc14	-0.76782	0	8.31677	9.0846
1436660_at		-0.76756	0	8.03815	8.80572
1429371_at	Zfp788	-0.76754	0	8.61383	9.38138
1435428_at	Fam193a	-0.76753	0	7.56371	8.33124
1447706_at		-0.76739	0	7.47458	8.24196
1453320_at	1700027A23Rik	-0.76579	0	6.96402	7.7298
1439090_at		-0.76576	0	8.31291	9.07867
1424519_at	Mtg1	-0.7657	0	9.27956	10.0453
1438220_at	Foxj3	-0.76508	3e-04	8.08876	8.85384
1437917_at		-0.76506	0	8.40664	9.1717
1421083_x_at	Banf1	-0.76471	0	9.26553	10.0302
1436676_at		-0.76434	0	7.35714	8.12148
1424792_at	Rpp40	-0.76415	0	7.32108	8.08523
1418323_at	Fem1b	-0.76374	0	7.43565	8.19939
1446846_at		-0.76366	0	8.0143	8.77796
1443426_at		-0.76358	0	8.27692	9.04051
1438066_at		-0.7635	0	6.78786	7.55137
1454378_at		-0.76319	0	7.99853	8.76172
1424602_s_at	Xrcc4	-0.76315	0	8.77139	9.53455
1437775_at		-0.76259	0	9.06436	9.82695
1421211_a_at	Ciita	-0.76236	0	7.19136	7.95373
1428617_at	Hcfc2	-0.76234	0	9.84344	10.6058
1456133_x_at	Itgb5	-0.76202	0	10.2826	11.0446
1455510_at		-0.76196	0	8.85709	9.61905
1455933_at		-0.76192	0	7.79421	8.55613
1458807_at		-0.76188	0	7.62332	8.3852
1454731_at	Myo10	-0.76156	0	7.08289	7.84445
1447143_at		-0.76154	0	9.56794	10.3295
1426913_at	Lss	-0.76126	0	6.80342	7.56468
1435745_at	5031439G07Rik	-0.76116	0	9.32141	10.0826
1447741_x_at		-0.76113	0	6.80777	7.5689
1453386_at	Tusc1	-0.76106	0	8.88155	9.6426
1426640_s_at	Trib2	-0.76104	0	11.4382	12.1992
1426824_at	Psme4	-0.76081	0	8.84453	9.60534
1423378_at	Adam23	-0.76074	0	7.09021	7.85096
1445984_at		-0.76056	0	5.76673	6.52728
1444411_at		-0.76054	0	7.19008	7.95062
1457626_at		-0.76054	0	8.72858	9.48912
1424936_a_at	Dnahc8	-0.76029	0.00078	11.4096	12.1699
1431335_a_at	Wfdc1	-0.75954	0	7.61038	8.36992
1448327_at	Actn2	-0.75949	0	7.88123	8.64072
1452126_at	Zfp160	-0.75943	0	9.23612	9.99555
1448791_at	Snx5	-0.75884	0	11.6946	12.4534
1443894_at		-0.75874	0	9.76002	10.5188
1438842_at		-0.75874	0	6.90768	7.66642
1432187_at		-0.75863	0	8.0023	8.76093
1450756_s_at	Cul3	-0.75852	0	8.20809	8.96661
1424098_at	Elovl7	-0.75845	0	5.54558	6.30402
1438566_at	St8sia6	-0.75801	0	9.60792	10.3659
1447297_at		-0.75793	0	6.45312	7.21105
1438776_x_at		-0.7578	0	12.4279	13.1858
1430195_at		-0.7578	0	8.70455	9.46235
1429437_at	Prpf40a	-0.75758	0	7.07347	7.83105
1460542_s_at		-0.75741	0	10.7489	11.5063
1423980_at	Slc25a29	-0.75689	0	6.88885	7.64574
1428210_s_at	Chuk	-0.75616	0	9.74403	10.5002
1445009_at		-0.75535	0	7.89964	8.65498
1443822_s_at	Cisd1	-0.75534	0	7.85377	8.60911
1448489_at	Pafah2	-0.75502	0	7.35358	8.1086
1458580_at		-0.75485	0	7.84048	8.59533
1454939_at		-0.75475	0	6.58008	7.33482
1458604_at		-0.75475	0	7.76623	8.52097
1444458_at		-0.75472	0	8.05586	8.81058
1451986_s_at	Lrrk1	-0.75419	0	7.44008	8.19426
1421191_s_at	Gopc	-0.75406	0	8.05183	8.80589
1441075_at	Nostrin	-0.75403	0	6.69395	7.44798
1451429_at	Gfod2	-0.75393	0	7.76782	8.52175
1434882_at	Mtdh	-0.75321	0	8.75671	9.50992
1424495_a_at	Cklf	-0.75318	0	10.37	11.1232
1434027_at	Rcan3	-0.75294	0	9.04711	9.80004
1428170_at	Zfp180	-0.75271	0	9.14836	9.90107
1424826_s_at	Mtss1	-0.75248	0	8.2245	8.97698
1452139_at	Slc35c1	-0.75228	0	7.78711	8.53938
1446464_at		-0.75217	0	7.62252	8.37468
1442679_at		-0.75197	0	9.08242	9.8344
1442070_at		-0.75165	0	8.72202	9.47366
1449568_at	Klb	-0.75163	0	7.06517	7.8168
1452416_at	Il6ra	-0.75134	0	10.6482	11.3996
1421920_a_at	Ccr9	-0.75134	0	6.9177	7.66903
1420179_at		-0.75098	0	6.22726	6.97824
1435242_at	Pds5b	-0.7508	0	10.2405	10.9913
1430165_at		-0.75062	0	11.3736	12.1243
1439817_at	2900064A13Rik	-0.75049	0	8.02586	8.77635
1426574_a_at	Add3	-0.75008	0	11.4096	12.1596
1442755_at		-0.75006	0	6.4598	7.20987
1433587_at	Rgmb	-0.74985	0	5.9052	6.65504
1419706_a_at	Akap12	-0.74973	0	7.88483	8.63456
1451162_at	Hsbp1	-0.74972	0	9.40795	10.1577
1441155_at		-0.74946	0	8.40185	9.15131
1433452_at	B630019K06Rik	-0.74941	0	6.24729	6.99669
1419842_at		-0.74926	0	7.64458	8.39383
1450070_s_at	Pak1	-0.74909	0	8.50788	9.25697
1425769_x_at		-0.74876	0	8.21476	8.96352
1443340_at		-0.74874	0	6.56792	7.31666
1435349_at	Nrp2	-0.74862	0	6.87462	7.62324
1447934_at	9630033F20Rik	-0.74844	0	7.68095	8.42939
1435916_at	Zfp84	-0.74827	0	8.22521	8.97348
1437713_x_at		-0.74788	0	7.46695	8.21483
1459929_at	Zfp568	-0.74774	0	6.19291	6.94065
1439705_at		-0.74768	0	7.43303	8.18071
1431746_a_at	Uba3	-0.74762	0	8.79102	9.53864
1439664_at		-0.74736	0	8.79676	9.54412
1437105_at	Kdm5a	-0.74731	0	9.82589	10.5732
1457580_at		-0.74696	0	7.51061	8.25756
1427374_at	Muc3	-0.74685	0	6.42356	7.17041
1436697_at		-0.7467	0	8.59424	9.34094
1438334_at		-0.74646	0	9.0053	9.75176
1420772_a_at	Tsc22d3	-0.74644	0	10.7863	11.5327
1460697_s_at	Snrnp27	-0.74612	0	10.1426	10.8887
1449615_s_at	Hdlbp	-0.74612	0	7.95298	8.69911
1439468_at		-0.74589	0	10.1731	10.919
1445302_at		-0.74579	0	8.44714	9.19293
1436620_at		-0.74521	0	6.68308	7.42828
1421886_at	Sos1	-0.74466	0	6.03311	6.77776
1447240_at		-0.74459	0	7.18495	7.92955
1437290_at	Impad1	-0.74454	0	6.23732	6.98186
1443866_at	Lrtm1	-0.74433	0	6.55877	7.30311
1448212_at	Psmg2	-0.74422	0	9.8247	10.5689
1451506_at	Mef2c	-0.74405	0	7.63097	8.37502
1428483_a_at	2610039C10Rik	-0.74336	0	9.53853	10.2819
1431024_a_at	Arid4b	-0.74329	0	8.52406	9.26735
1423945_a_at	Pkig	-0.74326	0	8.08533	8.82859
1420970_at	Adcy7	-0.74325	0	9.38427	10.1275
1455966_s_at		-0.74286	0	8.90844	9.6513
1418288_at	Lpin1	-0.74271	0	8.58967	9.33238
1430448_at		-0.74268	0	10.4782	11.2209
1430271_x_at	Taf1d	-0.74239	0	9.43053	10.1729
1415787_at	Ganab	-0.742	0	9.13041	9.87241
1422636_at	Dmtf1	-0.74181	0	10.7645	11.5063
1428229_at	Prkd3	-0.74153	0	10.1154	10.8569
1456983_at		-0.7415	0	7.20809	7.94959
1459908_at		-0.74145	0	7.8455	8.58695
1450035_a_at	Prpf40a	-0.74084	0	9.76506	10.5059
1443771_x_at	Smad7	-0.74072	0	9.39117	10.1319
1428720_s_at	Igl-C3	-0.74066	0.00052	10.5123	11.253
1428577_at	Ppfia4	-0.74049	0	7.94482	8.68531
1450234_at	Ms4a6c	-0.74015	0	10.0619	10.8021
1445490_at		-0.74006	0	7.02608	7.76613
1427413_a_at	Celf1	-0.73997	0	11.546	12.2859
1430191_at		-0.73995	0	8.82288	9.56283
1424983_a_at	2700078E11Rik	-0.73963	0	7.86797	8.6076
1427939_s_at	Mycbp	-0.73955	0	7.83795	8.5775
1446698_at		-0.73934	0	7.25479	7.99412
1428730_at		-0.7392	0	7.84489	8.58409
1426934_at	Nhsl1	-0.73911	0	6.26909	7.0082
1422319_at		-0.73845	0	7.72032	8.45876
1453818_a_at	2210404J11Rik	-0.73842	0	8.62745	9.36587
1415984_at	Acadm	-0.73831	0	10.4759	11.2142
1417216_at	Pim2	-0.73816	0	9.07833	9.81649
1451374_x_at	Cklf	-0.73805	0	9.32311	10.0612
1416019_at	Dr1	-0.73796	0	7.6873	8.42526
1446407_at		-0.7378	0	7.62044	8.35824
1420548_a_at	2310008H09Rik	-0.73735	0	7.60082	8.33817
1448072_at		-0.73665	0	6.66545	7.4021
1426235_a_at	Glul	-0.73627	0	7.79036	8.52663
1439062_at	Kbtbd3	-0.73606	0	6.72548	7.46155
1441283_at		-0.73521	0	6.29577	7.03098
1456651_a_at	Tpr	-0.73505	0	7.63423	8.36927
1442494_at		-0.73504	0	9.1862	9.92124
1436312_at	Ikzf1	-0.73475	0	12.9582	13.6929
1442149_at	Tbc1d16	-0.73464	0	7.48691	8.22155
1421018_at	1110018J18Rik	-0.73443	0	7.08374	7.81817
1436976_a_at	Yod1	-0.73384	0	8.62411	9.35795
1427667_s_at	Tcrb-V1	-0.73373	0	10.5859	11.3197
1425279_at	Pdik1l	-0.73351	0	8.70409	9.4376
1417168_a_at	Usp2	-0.73346	0	6.45626	7.18972
1423141_at	Lipa	-0.73342	0	9.22227	9.95569
1419247_at	Rgs2	-0.73329	0	10.4021	11.1354
1424589_s_at	Rnpc3	-0.73254	0	8.15592	8.88847
1424307_at	Arhgap1	-0.73237	0	7.4228	8.15517
1438868_at	Phf11	-0.73231	0	9.76036	10.4927
1437277_x_at	Tgm2	-0.7323	9e-05	9.46452	10.1968
1452716_at	5730469M10Rik	-0.7321	0	8.34159	9.07369
1437070_at	Cdc14b	-0.73195	0	9.18682	9.91876
1459360_at		-0.73187	0	9.21324	9.94511
1452079_s_at	Tes3-ps	-0.73182	0	8.50161	9.23342
1445711_at		-0.73163	0	10.0838	10.8154
1430291_at	Dock5	-0.73157	0	8.24245	8.97402
1430547_s_at	Cryzl1	-0.73146	0	8.24021	8.97167
1430605_at	2510046G10Rik	-0.73125	0	7.64261	8.37385
1419550_a_at	Stk39	-0.73082	0	7.46302	8.19384
1423780_at	Hibadh	-0.7308	0	9.96282	10.6936
1424339_at	Oasl1	-0.73061	0	8.02823	8.75884
1457374_at		-0.73019	0	8.0048	8.73499
1438719_at	Map3k2	-0.73011	0	9.04714	9.77724
1425008_a_at	Ifi203	-0.72995	0	6.23905	6.96899
1436677_at	1810032O08Rik	-0.72993	0	7.47505	8.20497
1432628_at		-0.72969	0	7.89777	8.62746
1420982_at		-0.72949	0	8.95452	9.68401
1434694_at	Lrrc8a	-0.72947	0	8.63479	9.36426
1458741_at		-0.72884	0	7.61785	8.34669
1459791_at		-0.72871	0	8.09115	8.81987
1441989_at		-0.72867	0	9.20806	9.93673
1435153_at	Btbd6	-0.72855	0	9.27264	10.0012
1419565_a_at	Zfx	-0.72838	0	6.93712	7.6655
1420840_at	Plekha3	-0.72816	0	9.70464	10.4328
1435501_at	Atg2b	-0.72805	0	7.337	8.06505
1453360_a_at	Tex9	-0.72795	0	8.98052	9.70846
1427185_at	Mef2a	-0.72762	0	9.97798	10.7056
1445588_at		-0.72741	0	9.82538	10.5528
1423314_s_at	Pde7a	-0.72733	0	9.1468	9.87413
1422702_at	Azin1	-0.72706	0	10.191	10.918
1418125_at	Ino80	-0.72664	0	9.1417	9.86834
1417235_at	Ehd3	-0.72655	1e-05	10.6592	11.3857
1442350_at		-0.72618	0	7.45906	8.18524
1429084_at	Vezf1	-0.72592	0	8.35883	9.08475
1444126_at		-0.72591	0	6.95786	7.68377
1446425_at		-0.72585	0	8.08035	8.80619
1434386_at	Atp2c1	-0.7258	0	9.47474	10.2005
1436366_at	Ppp1r15b	-0.72486	0	6.80414	7.52899
1457284_at		-0.72478	0	6.32894	7.05372
1449399_a_at	Il1b	-0.72439	0	8.31779	9.04218
1439233_at		-0.72413	0	7.62662	8.35075
1440203_at	Pcgf3	-0.72399	0	6.41653	7.14052
1448016_at	Sass6	-0.72356	0	7.43458	8.15814
1423879_at	D030056L22Rik	-0.72333	0	8.42627	9.14961
1416930_at	Ly6d	-0.72328	0	8.51832	9.2416
1445618_at		-0.72324	0	8.3575	9.08074
1418693_at	Hnrnpc	-0.72318	0	7.89805	8.62123
1419923_at		-0.72313	0	8.03123	8.75436
1426459_s_at	AW549877	-0.7229	0	10.4242	11.1471
1455820_x_at	Scarb1	-0.72281	0	8.59738	9.32019
1455829_at		-0.72278	0	8.33762	9.0604
1455470_x_at	Lasp1	-0.72259	0	10.9273	11.6499
1434585_at		-0.72242	2e-05	8.33795	9.06038
1436179_a_at	Dnajc5	-0.72241	0	10.1686	10.891
1444666_at		-0.72234	0	6.31956	7.0419
1418234_s_at	Bcas2	-0.72225	0	10.5028	11.225
1446164_at		-0.7222	0	8.76586	9.48806
1448076_at		-0.72202	0	7.54888	8.2709
1430074_x_at	8430426H19Rik	-0.72146	0	5.85647	6.57792
1450036_at	Sgk3	-0.72129	0	8.9992	9.72048
1446505_at	Cd84	-0.72127	0	8.73706	9.45833
1439639_at		-0.72093	0	7.75761	8.47853
1427174_at	Gm14391	-0.72087	0	8.61497	9.33584
1440139_at		-0.72083	0	8.15321	8.87404
1440033_at		-0.72056	0	8.55215	9.27272
1444377_at		-0.72054	0	7.33242	8.05297
1428463_a_at	Ppp2r5e	-0.72023	0	10.4933	11.2135
1422327_s_at	G6pd2	-0.72021	0	6.75218	7.47239
1453651_a_at	Brp44l	-0.72011	0	10.1011	10.8212
1425953_at		-0.72	0	7.54018	8.26018
1416861_at	Stam	-0.71987	0	8.8552	9.57506
1460190_at	Ap1m2	-0.71957	0	8.06111	8.78067
1448261_at	Cdh1	-0.71936	0	6.05042	6.76978
1426895_at	Zfp191	-0.71935	0	10.0183	10.7377
1460077_at		-0.7193	0	8.32598	9.04528
1446354_at		-0.71928	0	9.32333	10.0426
1454546_at		-0.71923	0	7.31853	8.03776
1438401_at	Ubn1	-0.71914	0	11.1214	11.8406
1445518_at		-0.71905	0	6.44083	7.15989
1429003_at	Snw1	-0.719	0	9.07958	9.79858
1444289_at	Yipf5	-0.71894	0	6.64839	7.36734
1442536_at		-0.71869	0	7.82385	8.54254
1418230_a_at	Lims1	-0.71853	0	12.1463	12.8648
1418380_at	Terf1	-0.71834	0	8.32408	9.04241
1445299_at		-0.71822	0	9.69271	10.4109
1441896_x_at		-0.71812	0	8.60812	9.32624
1436817_at	Exoc5	-0.71793	0	9.62412	10.3421
1454632_at	Tmem229b	-0.71769	0	10.0221	10.7398
1446551_at		-0.71755	0	6.01318	6.73073
1438029_at	Rprd2	-0.71734	0	9.26223	9.97956
1425051_at	Isoc1	-0.71727	0	8.18652	8.90378
1425076_at	Dnajc18	-0.7172	0	6.77647	7.49367
1424422_s_at	Lenep	-0.71701	0	8.5313	9.24832
1440055_at		-0.71694	0	8.25445	8.97139
1451509_at	Taf9	-0.71693	0	9.76465	10.4816
1418239_at	Apof	-0.71685	0	6.04467	6.76152
1435137_s_at		-0.71682	0	14.2506	14.9674
1430997_at	Cd47	-0.71676	0	7.84144	8.5582
1435684_at	Abcc5	-0.71669	0	8.92933	9.64603
1423494_at	2310042E22Rik	-0.71665	0	6.52838	7.24503
1442922_at		-0.71659	0	7.33332	8.0499
1426350_at	Mgat2	-0.71655	0	9.35288	10.0694
1435909_at	C030034I22Rik	-0.71618	0	8.4808	9.19698
1418895_at	Skap2	-0.71618	0	10.3681	11.0843
1435794_at	5031425E22Rik	-0.716	0	9.01135	9.72734
1430292_a_at	1810030N24Rik	-0.71591	0	9.11517	9.83108
1458343_x_at		-0.71583	0	7.20139	7.91723
1438097_at	Rab20	-0.71581	0	7.25967	7.97547
1441638_at		-0.7157	0	7.00327	7.71897
1450344_a_at	Ptger3	-0.71566	0	6.44567	7.16132
1435822_at		-0.7155	0	9.51426	10.2298
1420817_at	Ywhag	-0.71548	0	9.09291	9.80839
1425562_s_at	Trnt1	-0.71527	0	9.75723	10.4725
1457491_at		-0.71507	0	7.03086	7.74593
1424860_at		-0.71494	0	7.59124	8.30618
1418261_at	Sykb	-0.71491	0	8.9132	9.6281
1430379_at		-0.71483	0	6.00462	6.71945
1425204_s_at	Ddx19a	-0.71475	0	9.103	9.81775
1447663_at		-0.71454	0	6.87206	7.5866
1427463_at	Casd1	-0.71421	0	6.59353	7.30774
1433619_at	AI894139	-0.71402	0	8.24259	8.95661
1420106_at	Lonp2	-0.71398	0	8.47827	9.19225
1427544_a_at		-0.71392	0	7.76632	8.48024
1452130_at	Tmx2	-0.71362	0	9.5467	10.2603
1417244_a_at	Irf7	-0.71306	0	9.64221	10.3553
1450783_at	Ifit1	-0.71288	0.00013	8.63485	9.34773
1443361_at		-0.71226	0	6.88661	7.59887
1435266_at	Scai	-0.71216	0	8.14702	8.85917
1453738_at	C330018D20Rik	-0.71187	0	8.23314	8.94501
1435241_at	Heatr5a	-0.71181	0	9.94668	10.6585
1427540_at	Zwint	-0.7118	0	7.51386	8.22567
1445665_at		-0.71178	0	9.63545	10.3472
1433700_at	4933433P14Rik	-0.71165	0	10.7311	11.4428
1441240_at		-0.7114	0	6.87344	7.58484
1430671_a_at	0610010K06Rik	-0.71074	0	6.17735	6.88809
1452721_a_at	Ccdc53	-0.71024	0	10.2274	10.9376
1428908_at	Rbm25	-0.7102	0	9.18839	9.8986
1428175_at	Tmem161b	-0.70986	0	9.03189	9.74176
1430000_at		-0.70984	0	6.57027	7.28011
1416923_a_at	Bnip3l	-0.70961	0	10.9977	11.7073
1450396_at	Stag2	-0.70946	0	9.30017	10.0096
1438093_x_at	Dbi	-0.70942	0	9.80059	10.51
1453524_at		-0.70936	0	7.0373	7.74667
1455273_at	Zbtb6	-0.70925	0	9.59068	10.2999
1450898_at	Hiat1	-0.70878	0	8.66058	9.36936
1430523_s_at	Igl-V1	-0.70878	0	7.40006	8.10884
1442532_at		-0.70836	0	6.50597	7.21433
1429479_at		-0.70777	0	7.31864	8.02641
1429244_at	1500011B03Rik	-0.70773	0	7.62918	8.33691
1422829_at	Drd4	-0.70756	0	7.15783	7.86539
1424568_at	Tspan2	-0.70736	0	7.52776	8.23512
1417394_at	Klf4	-0.70678	0	7.00817	7.71495
1421872_at	Rab24	-0.70677	0	9.79403	10.5008
1434864_at	Nipa1	-0.70672	0	6.45695	7.16367
1428162_at	4933421E11Rik	-0.70668	0	10.2878	10.9945
1434866_x_at	Cpt1a	-0.70664	0	9.25827	9.96491
1437038_x_at		-0.70659	0	6.71895	7.42554
1442027_at	Nbeal1	-0.70655	0	9.58333	10.2899
1451113_a_at	Ik	-0.7065	0	12.0687	12.7752
1449280_at	Esm1	-0.70648	0	5.83088	6.53736
1458532_at	Mtr	-0.70645	0	6.91882	7.62526
1443729_at		-0.70635	0	8.46152	9.16787
1421754_at		-0.70617	0	12.2255	12.9317
1423829_at	Fam49b	-0.70615	0	12.5027	13.2089
1456178_at		-0.70589	0	7.13561	7.8415
1420906_at	Cd2ap	-0.70578	0	8.19167	8.89745
1442671_at		-0.70552	0	8.88585	9.59137
1435524_at		-0.70543	0	12.2132	12.9186
1438321_x_at	Fam63a	-0.7054	0	8.92624	9.63164
1452839_at	Dph5	-0.70511	0	10.677	11.3821
1426160_a_at	Stk16	-0.70494	0	8.60353	9.30847
1439112_at		-0.70471	0	5.99486	6.69958
1426942_at	Aim1	-0.70469	0	9.36695	10.0716
1424687_at	Heatr6	-0.70466	0	7.39339	8.09805
1431059_x_at	Htatsf1	-0.70431	0	7.11433	7.81864
1415708_at		-0.7042	0	11.5214	12.2256
1440771_at		-0.704	0.00039	7.98926	8.69326
1437200_at	Fcho2	-0.70391	0	9.24641	9.95032
1438061_at	chr1	-0.70388	0	9.70905	10.4129
1427991_s_at	Usp45	-0.70376	0	10.3985	11.1023
1437378_x_at	Scarb1	-0.70343	0	8.1868	8.89024
1457017_at		-0.70301	0	7.46444	8.16745
1431073_at	Ptar1	-0.70299	0	6.82065	7.52365
1422778_at	Taf9	-0.70283	0	11.0229	11.7258
1432384_a_at	Mettl6	-0.70246	0	7.70789	8.41035
1433899_x_at		-0.70245	0	7.79798	8.50044
1423491_at	Fbxo3	-0.70229	0	7.35835	8.06064
1440736_at		-0.70227	0	6.76841	7.47068
1422473_at	Pde4b	-0.70186	0	9.5778	10.2797
1453821_at	N6amt1	-0.7018	0	9.02753	9.72933
1444066_at	Gapvd1	-0.70179	0	7.70482	8.40661
1447947_at	Zfyve16	-0.70172	0	7.40453	8.10625
1431935_at		-0.70156	0	6.47658	7.17814
1459734_at		-0.70151	0	8.57723	9.27874
1450021_at	Ubqln2	-0.70149	0	11.0755	11.777
1426915_at	Dapk1	-0.70132	0	8.16683	8.86816
1429336_at	Tmem87b	-0.70082	0	8.24965	8.95047
1436217_at	Zfp148	-0.70075	0	8.22885	8.9296
1442277_at		-0.7006	0	6.57311	7.2737
1447521_x_at	Arhgap39	-0.69976	0	10.3364	11.0362
1459159_a_at	Ccdc6	-0.6992	0	8.23386	8.93306
1456686_at		-0.69917	0	9.02071	9.71988
1439097_at		-0.69916	0	8.75058	9.44973
1422735_at	Foxq1	-0.69903	0	7.01547	7.7145
1421821_at	Ldlr	-0.69894	0	10.5775	11.2764
1423701_at	Coasy	-0.6985	0	9.0413	9.73981
[truncated: 9,945 more rows]
